# Supplementary material for: Exploring determinant factors influencing muscle quality and sarcopenia in Bilbao’s older adult population through machine learning: A comprehensive analysis approach
Source: PLoS One. 2024 Dec 31;19(12):e0316174. doi: 10.1371/journal.pone.0316174 (PMC11687929; doi:10.1371/journal.pone.0316174)
Supplement: S2 File — (XLSX) [file pone.0316174.s002.xlsx]

## Sheet: Mayores_Completa_masde60años
ID (3)	Sexo	Edad	Hand_Drch	MQI	Cut-off points 1=NORMAL;2=BAJA;3=POBRE)	Altura	Peso	IMC	Grasa	Músculo	EQ1	EQ2	EQ3	Agil_m_s	sarcEWGSOP 0=NO, 1=moderada, 2=severa	Andar_Agil4m	Sentadilla	Mean Power	Relative power	SPPB	Fragilidad(SPPB)	gruposbuena
2	1	79	18	1.20386	3	1.59	68.3	27.02	41.7	37.8	10	10	110	1.2	1	3.32	12.86	143.018	2.09397	11	4	4
1	1	85	18.9	1.22897	3	1.53	60.1	25.67	37	36	10	10	10	0.75	2	5.36	20.5	71.1811	1.18438	8	3	6
1	1	83	21.8	1.33594	3	1.54	72.2	30.44	43.5	38.7	10	10	10	1.04	0	3.83	12.75	139.99	1.93892	11	4	5
1	1	83	22.4	1.09747	3	1.59	81.3	32.16	35.5	51.6	10	10	10	0.87	0	4.61	20	109.464	1.34642	9	3	5
1	1	81	23.6	1.51046	2	1.61	60.1	23.19	29.1	40.5	10	10	10	0.89	0	4.51	13.59	122.992	2.04646	11	4	5
1	1	81	17.3	1.12455	3	1.44	52.3	25.22	35.8	31.9	10	10	10	1.29	1	3.11	5.83	182.168	3.48314	12	4	5
1	1	81	17.4	1.15833	3	1.58	65.2	26.12	39.5	37.5	10	10	10	0.88	1	4.53	14.23	121.36	1.86135	10	4	5
1	1	80	27.7	1.63729	1	1.62	79.1	30.14	40.9	44.4	10	10	10	1.27	0	3.16	12.42	179.935	2.27478	11	4	5
1	1	78	21.7	1.48979	2	1.63	69.1	26.01	41	38.7	10	10	10	0.97	0	4.14	14.09	140.722	2.0365	10	4	4
1	1	78	21.6	1.28334	3	1.53	68.9	29.43	39.7	39.4	10	10	10	0.88	0	4.56	9.54	175.354	2.54505	12	4	4
1	1	77	17.6	1.13342	3	1.46	53.2	24.96	34.3	33.1	10	10	10	0.88	1	4.56	15.84	71.1671	1.33773	10	4	4
1	1	76	9.7	0.559382	3	1.56	69.4	28.52	36	42.2	10	10	10	0.8	1	5	13.7	129.703	1.86891	9	3	4
1	1	76	25.8	1.61104	1	1.52	64	27.7	39.1	37	10	10	10	1.12	0	3.57	12.59	121.18	1.89343	11	4	4
1	1	75	31.5	1.76904	1	1.51	57.2	25.09	25.2	40.6	10	10	10	1.19	0	3.35	8.93	149.866	2.62003	12	4	4
1	1	75	22.8	1.62083	1	1.52	53.4	23.11	35.8	32.5	10	10	10	1.02	0	3.94	11.89	107.062	2.0049	11	4	4
3	1	85	14.3	0.872192	3	1.56	68.2	28.02	38.4	39.9	10	10	10	0.8	1	5	18	97.0111	1.42245	8	3	6
3	1	80	30.7	1.93027	1	1.65	66.4	24.39	31.3	43.3	10	10	10	1	0	4	12	163.66	2.46476	11	4	5
3	2	80	33.1	1.77696	1	1.64	78.4	29.15	32.7	50.1	10	10	10	1	0	4	10	228.424	2.91357	12	4	5
3	1	79	18	1.09484	3	1.49	65.3	29.41	41.2	36.5	10	10	10	0.8	1	5	16	91.8851	1.40712	9	3	4
3	1	79	17.8	1.2549	3	1.41	48.4	24.34	37.8	28.2	10	10	10	1	1	4	7	131.249	2.71176	12	4	4
3	1	78	17.3	0.876571	3	1.53	94.1	40.2	48.2	46.2	10	10	10	0.8	1	5	16	142.795	1.51748	9	3	4
3	1	77	22.3	1.36505	2	1.59	70	27.69	37.9	41.3	10	10	10	1	0	4	10	188.499	2.69285	12	4	4
3	2	76	24.3	1.55948	1	1.63	70.1	26.38	37.8	41.4	10	10	10	1	0	4	14	143.676	2.04959	10	4	4
3	1	76	29.3	1.63061	1	1.6	84.6	33.05	42.7	46	10	10	10	1	0	4	12	192.958	2.28083	11	4	4
3	1	75	9.9	0.57461	3	1.35	46.6	25.57	29.1	31.4	10	10	10	1	1	4	15	50.7432	1.08891	10	4	4
3	1	75	20.4	1.30398	3	1.5	64.9	28.84	42.8	35.2	10	10	10	1	0	4	8	186.226	2.86943	12	4	4
3	1	75	17.8	1.25653	3	1.51	54.5	23.9	37.5	32.3	10	10	10	1	1	4	12	106.261	1.94974	11	4	4
3	1	74	19.1	1.27003	3	1.6	76.4	29.84	46.9	38.5	10	10	10	1	1	4	10	209.106	2.73699	12	4	3
3	2	73	35.6	1.65199	1	1.67	103.3	37.04	38.7	60.1	10	10	10	1	0	4	10	314.652	3.04601	12	4	3
3	1	72	24.5	1.31697	3	1.47	77.8	36	45.6	40.2	10	10	10	1	0	4	16	105.181	1.35194	10	4	3
3	1	71	20.2	1.37544	2	1.57	63.4	25.72	39.8	36.2	10	10	10	1	0	4	12	137.607	2.17046	11	4	3
3	1	70	26	1.51847	2	1.47	65.9	30.5	40.9	37	10	10	10	1	0	4	12	118.791	1.80259	11	4	3
3	1	69	17.9	0.897231	3	1.36	61.6	33.3	36.8	36.9	10	10	10	1	1	4	10	103.335	1.67751	12	4	2
3	1	65	25.1	1.53521	1	1.57	74.7	30.31	43.2	40.3	10	10	10	1	0	4	14	138.972	1.8604	10	4	2
3	2	85	22.3	1.1635	3	1.62	80.6	30.71	34.2	50.3	10	10	10	1.34	0	2.98	10.58	215.234	2.6704	12	4	6
3	1	85	18.9	1.13672	3	1.43	59.4	29.05	39.6	34	10	10	10	1	1	4.02	10.53	112.06	1.88654	12	4	6
3	1	83	14.8	0.946901	3	1.49	64.7	29.14	43.5	34.7	10	10	10	1.44	1	2.78	11.28	129.136	1.99592	11	4	5
3	1	81	10.8	0.672557	3	1.47	59.5	27.53	38.4	34.7	10	10	10	1.07	1	3.75	15.06	85.4613	1.43632	10	4	5
3	1	80	15.1	1.00468	3	1.45	57.5	27.35	42.1	31.6	10	10	10	1.21	1	3.31	10.4	114.713	1.99501	12	4	5
3	1	79	19.3	1.20022	3	1.49	56.5	25.45	33.3	35.7	10	10	10	1.1	1	3.63	9.5	133.899	2.36989	12	4	4
3	1	78	13.1	0.826056	3	1.55	58.2	24.22	30.9	38.1	10	10	10	1.51	1	2.65	10.53	139.076	2.38962	12	4	4
3	1	78	12.7	0.64245	3	1.48	84.4	38.53	45.9	43.3	10	10	10	0.83	1	4.81	13.31	139.964	1.65834	11	4	4
3	1	77	12	0.653622	3	1.41	57.1	28.72	32.6	36.5	10	10	10	1.44	1	2.77	11.99	90.3997	1.58318	11	4	4
3	1	77	23.6	1.49208	2	1.55	70.9	29.51	43.5	38	10	10	10	1.52	0	2.64	10.19	175.077	2.46935	12	4	4
3	1	76	22.3	1.30664	3	1.5	64.8	28.8	37.5	38.4	10	10	10	1.49	0	2.69	10.71	138.89	2.14336	12	4	4
3	1	76	15.2	0.852206	3	1.54	77.5	32.68	42.5	42.3	10	10	10	1.2	1	3.32	15.81	121.182	1.56364	10	4	4
3	1	73	21.2	1.25914	3	1.52	64.1	27.74	36.1	38.9	10	10	10	1.17	0	3.42	9.67	158.018	2.46518	12	4	3
3	1	73	16.2	0.886879	3	1.58	80	32.05	40	45.6	10	10	10	1.23	1	3.24	14.42	146.946	1.83682	10	4	3
3	1	73	13.7	0.854364	3	1.49	63.8	28.74	41.2	35.6	10	10	10	1.32	1	3.03	10.8	132.999	2.08462	12	4	3
3	1	72	23.2	1.422	2	1.51	67.7	29.69	42.1	37.2	10	10	10	1.59	0	2.52	10.23	154.835	2.28708	12	4	3
3	1	72	17.4	1.03348	3	1.57	66.9	27.14	34.6	41.5	10	10	10	1.1	1	3.63	10.39	167.704	2.50679	12	4	3
3	2	72	24	1.08854	3	1.64	87.1	32.38	28.4	59.3	10	10	10	1.56	0	2.57	10.15	250.022	2.87051	12	4	3
3	1	67	29.3	1.68348	1	1.59	77.5	30.66	40.1	44	10	10	10	1.52	0	2.64	11.61	179.755	2.31942	11	4	2
3	1	89	13.8	0.828164	3	1.42	60.2	29.86	41.2	33.6	10	10	10	1.03	1	3.9	12.98	90.0857	1.49644	11	4	6
3	1	87	15.5	0.892977	3	1.42	58.5	29.01	36.9	35	10	10	10	1.04	1	3.83	11.17	101.727	1.73893	12	4	6
3	1	86	19.3	1.10591	3	1.46	62.6	29.37	37.3	37.2	10	10	10	1.17	1	3.43	10.33	128.409	2.05127	12	4	6
3	1	86	21.7	1.38213	2	1.57	67.3	27.3	39.3	38.7	10	10	10	1.44	0	2.78	10.35	169.359	2.51648	12	4	6
3	1	84	14.3	0.819106	3	1.43	61.7	30.17	39	35.7	10	10	10	1.2	1	3.32	12.12	101.129	1.63905	11	4	5
3	1	82	18	1.3462	3	1.53	51.3	21.91	35.7	31.3	10	10	10	1.06	1	3.76	13.3	93.6505	1.82555	11	4	5
3	1	80	21.2	1.2419	3	1.62	80.9	30.83	41.6	44.8	10	10	10	1.27	0	3.16	10.75	212.619	2.62817	12	4	5
3	1	80	20.2	1.34388	3	1.59	66.1	26.15	39.4	38	10	10	10	1.17	0	3.43	10.92	163.001	2.46598	12	4	5
3	1	78	15.5	0.821804	3	1.56	80.5	33.08	40	45.9	10	10	10	0.67	2	6	16.94	121.672	1.51146	8	3	4
3	1	78	24.9	1.27808	3	1.61	100.5	38.77	47.1	50.5	10	10	10	0.88	0	4.56	12.39	225.588	2.24466	11	4	4
3	2	78	48.2	2.25545	1	1.67	88.6	31.77	29.2	59.6	10	10	10	0.98	0	4.09	15.24	177.084	1.99869	10	4	4
3	1	77	15.7	0.998727	3	1.49	65.9	29.68	44.2	34.9	10	10	10	1	1	4.02	15.04	98.6482	1.49694	10	4	4
3	1	76	19.6	1.27826	3	1.5	65.8	29.24	44.6	34.5	10	10	10	1.13	1	3.55	11.91	126.823	1.92741	11	4	4
3	1	76	19.8	1.07797	3	1.56	88.2	36.24	46.6	44.7	10	10	10	0.92	1	4.36	14.9	151.563	1.7184	10	4	4
3	1	76	16.1	1.06648	3	1.65	64.1	23.54	32.4	41.1	10	10	10	0.99	1	4.04	14.54	130.392	2.03419	10	4	4
3	1	75	25.4	1.48371	2	1.54	70.4	29.68	39.3	40.6	10	10	10	1.4	0	2.85	12.84	135.543	1.92533	11	4	4
3	1	75	20.2	1.32936	3	1.6	65.8	25.7	37.7	38.9	10	10	10	1.24	0	3.23	13.09	137.581	2.0909	11	4	4
3	1	74	18.4	1.02344	3	1.45	64.4	30.63	38.1	37.8	10	10	10	1.23	1	3.24	12.98	102.942	1.59847	11	4	3
3	1	74	18.9	1.28256	3	1.51	51.2	22.46	30.7	33.6	10	10	10	1.19	1	3.37	11.37	105.358	2.05777	11	4	3
3	1	74	13.2	0.843062	3	1.51	60.8	26.67	38.1	35.7	10	10	10	1.41	1	2.84	14.6	97.4335	1.60252	10	4	3
3	1	74	17.3	1.05665	3	1.63	76.8	28.91	40.4	43.5	10	10	10	1.06	1	3.78	12.99	169.647	2.20895	11	4	3
2	2	87	29.2	1.58082	1	1.66	71.5	25.95	25	50.9	10	10	10	0.51	1	7.9	14.9	144.049	2.01467	8	3	6
2	1	85	24.1	1.48562	2	1.5	68.9	30.62	44.2	36.5	10	10	10	0.73	1	5.5	45.6	34.6848	0.503408	8	3	6
2	1	85	20.1	1.28906	3	1.41	40.9	20.57	20.1	31	10	10	10	1.21	0	3.3	12.3	63.1202	1.54328	11	4	6
2	2	84	37.3	2.03907	1	1.64	67.8	25.21	23.5	49.2	10	10	10	0.83	0	4.8	15.4	128.273	1.89193	10	4	5
2	1	82	23.4	1.36122	2	1.55	80.4	33.47	48.5	41.3	10	10	10	0.89	0	4.5	16.5	122.611	1.52501	10	4	5
2	1	82	14.9	1.02523	3	1.5	58	25.78	40.5	32.7	10	10	10	0.77	2	5.2	15.6	85.347	1.4715	9	3	5
2	1	80	19.5	1.26365	3	1.61	67.6	26.08	37.6	40	10	10	10	0.83	1	4.8	13.6	138.239	2.04495	11	4	5
2	1	79	14.5	0.989011	3	1.58	57.2	22.91	32.5	36.6	10	10	10	0.98	1	4.1	13.4	113.064	1.97664	11	4	4
2	1	79	22.1	1.33307	3	1.51	66.9	29.34	40.5	37.8	10	10	10	1.16	0	3.44	13.7	114.252	1.7078	10	4	4
2	1	91	17.5	1.03856	3	1.41	58.9	29.63	40	33.5	10	10	10	0.73	2	5.5	20.5	54.5395	0.925968	8	3	7
2	1	86	17.9	1.12381	3	1.52	58.2	25.19	33.7	36.8	10	10	10	0.78	2	5.1	13.7	101.269	1.74002	9	3	6
2	2	86	26.9	1.22904	3	1.71	111.1	37.99	39.4	64	10	10	10	0.87	0	4.6	13.8	259.441	2.33521	10	4	6
2	1	85	15.9	0.938976	3	1.5	69.4	30.84	42.2	38.1	10	10	10	0.93	1	4.3	13.8	115.442	1.66343	10	4	6
2	1	85	15.7	0.951275	3	1.45	51	24.26	28.3	34.7	10	10	10	0.68	2	5.9	15.7	67.3984	1.32154	9	3	6
2	1	84	19.8	1.22013	3	1.57	71.2	28.89	40.9	40	10	10	10	0.87	1	4.6	15	123.63	1.73637	10	4	5
2	1	83	24.7	1.34046	3	1.58	80.5	32.25	39.8	46	10	10	10	0.68	1	5.85	16.2	131.618	1.635	9	3	5
2	1	83	20.3	1.2603	3	1.44	54.9	26.48	36	33.4	10	10	10	0.82	0	4.9	17.3	64.4415	1.1738	8	3	5
2	1	82	20	1.14094	3	1.52	69.3	29.99	38.4	40.5	10	10	10	0.63	2	6.4	22.9	72.1395	1.04097	7	3	5
2	1	81	18.8	1.12202	3	1.5	65.8	29.24	37.7	37.7	10	10	10	1.08	1	3.7	16.8	89.9086	1.36639	9	3	5
2	1	81	17.9	1.08283	3	1.49	66.6	30	41.9	36.7	10	10	10	0.56	2	7.1	18.5	81.0502	1.21697	7	3	5
2	1	79	22.7	1.53452	1	1.56	65.1	26.75	40.8	36	10	10	10	0.82	0	4.85	23	72.4707	1.11322	8	3	4
2	1	89	15.5	1.06701	3	1.55	63.5	26.43	42.1	34.9	10	10	10	0.7	2	5.7	17.8	89.7656	1.41363	8	3	6
2	1	88	21.5	1.35294	2	1.53	64.9	27.72	39.6	37.2	10	10	10	1.27	0	3.16	13.98	112.715	1.73675	10	4	6
2	1	85	18.8	1.15813	3	1.55	67.6	28.14	39.2	39	10	10	10	0.97	1	4.11	19.79	85.9523	1.27148	9	3	6
2	1	81	20.1	1.21268	3	1.53	72.7	31.06	43.7	38.8	10	10	10	0.82	0	4.9	15.62	113.005	1.5544	9	3	5
2	1	81	17	1.01299	3	1.54	61.8	26.06	32.2	39.8	10	10	10	0.87	1	4.61	15.37	99.3995	1.60841	10	4	5
2	1	80	15.5	1.06701	3	1.55	63.5	26.43	42.1	34.9	10	10	10	1.06	1	3.76	13.98	114.294	1.7999	10	4	5
2	1	88	19.3	1.31536	3	1.52	66.8	28.91	46.5	33.9	10	10	10	0.87	1	4.6	13.7	116.233	1.74002	10	4	6
2	1	84	18.9	1.27151	3	1.49	54	24.32	35.7	33	10	10	10	0.71	2	5.6	19.3	62.9924	1.16653	8	3	5
2	2	84	20.3	1.08863	3	1.55	66	27.47	28.5	44.8	10	10	10	1.11	0	3.6	18.5	89.7695	1.36014	9	3	5
2	1	83	21.2	1.28619	3	1.55	61.2	25.47	31.9	39.6	10	10	10	0.77	1	5.2	18.5	83.2408	1.36014	8	3	5
2	1	83	15.3	0.935162	3	1.52	68.5	29.65	41.9	37.8	10	10	10	0.84	1	4.75	19	85.9433	1.25465	9	3	5
2	2	82	29.4	1.68583	1	1.7	68.1	23.56	22	50.4	10	10	10	1.21	0	3.3	22.9	94.5204	1.38797	9	3	5
2	2	81	34.4	1.67948	1	1.69	79.3	27.77	22.3	58.5	10	10	10	1.03	0	3.9	13	191.192	2.411	11	4	5
2	1	81	18.6	1.06218	3	1.5	62.7	27.87	33.8	39.4	10	10	10	1	1	4	16.3	88.3008	1.40831	10	4	5
2	1	80	20.5	1.51862	2	1.53	50.3	21.49	33.6	31.6	10	10	10	0.67	1	6	27.4	44.5719	0.886122	8	3	5
2	1	80	18.7	1.1555	3	1.51	58	25.44	33	36.9	10	10	10	0.8	1	5	13.5	100.52	1.7331	10	4	5
2	1	80	25.1	1.66766	1	1.62	64.8	24.69	35.9	39.5	10	10	10	0.98	0	4.1	15.5	118.115	1.82276	10	4	5
2	1	79	17.6	1.13186	3	1.53	66.6	28.45	42.5	36.4	10	10	10	0.95	1	4.22	17.1	94.5632	1.41987	9	3	4
2	2	79	28.5	1.33578	3	1.54	50.4	21.25	33.8	50.6	10	10	10	0.7	1	5.7	20.6	60.4829	1.20006	8	3	4
2	1	79	21	1.30076	3	1.52	64.2	27.79	38.9	37.3	10	10	10	0.77	1	5.2	15	102.028	1.58922	9	3	4
2	1	88	15.9	1.0021	3	1.5	68.7	30.53	45.2	35.7	10	10	10	0.85	1	4.7	20.3	77.6865	1.13081	9	3	6
2	2	86	25.7	1.37598	2	1.73	82.3	27.5	28.5	55.9	10	10	10	0.73	1	5.5	14.6	186.634	2.26772	9	3	6
2	1	86	18.4	1.11742	3	1.46	62.4	29.27	40.6	35.1	10	10	10	0.78	2	5.1	18.5	71.4719	1.14538	8	3	6
2	1	82	17.6	1.2687	3	1.54	52.2	22.01	33.5	32.9	10	10	10	0.63	2	6.4	20.3	63.5688	1.21779	7	3	5
2	2	81	13.6	0.853385	3	1.71	58.7	20.07	16.4	46.6	10	10	10	0.98	1	4.1	13.57	139.4	2.37479	11	4	5
2	2	81	39.6	1.93557	1	1.65	80.5	29.57	27.4	55.7	10	10	10	0.7	1	5.7	16.5	144.301	1.79255	9	3	5
2	1	81	18.9	1.42726	2	1.6	52.5	20.51	31.9	33.9	10	10	10	0.95	1	4.2	11.35	126.601	2.41144	11	4	5
2	1	81	15.1	0.852607	3	1.56	78.6	32.3	42.3	43.1	10	10	10	0.89	1	4.5	18.4	109.374	1.39153	9	3	5
2	1	81	20.3	1.18873	3	1.54	74.7	31.5	42.9	40.5	10	10	10	1.01	0	3.95	16.1	114.7	1.53548	10	4	5
2	1	78	20.5	1.17123	3	1.45	58.3	27.73	33.6	36.8	10	10	10	0.83	0	4.8	20.75	58.2948	0.999911	9	3	4
2	1	90	10	0.582593	3	1.43	53.4	26.11	30.6	35.1	10	10	10	0.65	2	6.2	16.8	63.1431	1.18246	8	3	7
2	1	87	16.1	1.1137	3	1.52	52.5	22.72	33	33.4	10	10	10	0.56	2	7.1	21.43	58.3999	1.11238	7	3	6
2	1	86	12.7	0.720558	3	1.54	75.9	32	41.8	41.8	10	10	10	0.73	2	5.5	24	78.1808	1.03005	8	3	6
2	1	84	19.6	1.35703	2	1.55	57	23.73	35.9	34.7	10	10	10	0.93	1	4.3	14.6	98.2377	1.72347	10	4	5
2	1	84	20	1.20615	3	1.4	50.8	25.92	33	32.5	10	10	10	0.82	1	4.9	20	47.0939	0.927045	8	3	5
2	1	84	17.6	1.04568	3	1.53	72.9	31.14	43.1	39.4	10	10	10	0.83	1	4.8	20.4	86.7644	1.19018	9	3	5
2	1	82	19.6	1.3179	3	1.64	68.1	25.32	38.1	40	10	10	10	0.77	2	5.2	14.1	140.719	2.06636	9	3	5
2	1	82	17.5	1.01367	3	1.46	65.4	30.68	40.7	36.8	10	10	10	0.62	2	6.5	25.2	54.9921	0.840857	7	3	5
2	1	82	17.2	1.0907	3	1.44	48.9	23.58	29.4	32.7	10	10	10	0.89	1	4.5	14.93	66.5102	1.36013	10	4	5
2	1	81	20.9	1.55714	1	1.64	61.2	22.75	37.8	36.1	10	10	10	0.89	0	4.5	15.5	115.039	1.87972	10	4	5
2	2	89	25.4	1.50519	2	1.6	78.8	30.78	42.3	43.2	10	10	10	0.51	1	7.9	20.4	105.723	1.34166	7	3	6
2	1	86	15.1	0.879402	3	1.38	59.3	31.14	41.9	32.7	10	10	10	0.74	2	5.4	12.9	81.172	1.36884	10	4	6
2	1	85	17.4	1.03907	3	1.53	65.9	28.15	37.3	39.2	10	10	10	0.78	2	5.1	21.2	75.4734	1.14527	8	3	6
2	1	84	9	0.462182	3	1.51	60.1	26.36	22.2	44.4	10	10	10	1	1	4	16.4	85.7409	1.42664	10	4	5
2	2	84	43.3	2.5043	1	1.68	76.2	27	32.5	48.8	10	10	10	0.85	0	4.7	11.8	199.55	2.61877	11	4	5
2	1	82	18.5	1.2036	3	1.69	78	27.31	41.5	43.9	10	10	10	0.73	2	5.5	34.6	70.6575	0.905866	8	3	5
2	1	81	20.7	1.28182	3	1.66	71.2	25.84	34.2	44.5	10	10	10	0.78	1	5.1	16.7	127.983	1.79752	8	3	5
2	1	80	21.3	1.30688	3	1.48	62.1	28.35	39.4	35.7	10	10	10	0.74	1	5.4	16.9	81.1066	1.30607	8	3	5
2	2	78	30.4	1.53528	1	1.71	84.3	28.83	27.8	57.9	10	10	10	1	0	4	15.01	180.989	2.14696	10	4	4
2	1	77	17.6	1.0507	3	1.38	47	24.68	28.4	31.9	10	10	10	0.82	1	4.85	13.48	61.5672	1.30994	10	4	4
2	2	77	35.7	1.91214	1	1.59	69.8	27.61	28.8	47.2	10	10	10	1	0	4	13.02	144.363	2.06824	11	4	4
2	1	76	19.5	1.24042	3	1.53	66.6	28.45	41.8	36.8	10	10	10	0.96	1	4.15	17.14	94.3426	1.41655	9	3	4
2	1	76	27.1	1.58712	1	1.45	59	28.06	35.9	35.9	10	10	10	1.54	0	2.6	10.1	121.202	2.05427	12	4	4
2	1	75	20.7	1.15339	3	1.43	61.9	30.27	36.7	36.7	10	10	10	0.92	0	4.35	9.39	130.954	2.11558	12	4	4
2	1	75	22.9	1.32935	3	1.52	66.8	28.91	39.8	39.8	10	10	10	1.18	0	3.4	9.8	162.49	2.43248	12	4	4
2	1	72	18.8	1.46646	2	1.57	41.9	17	31.6	31.6	10	10	10	1.08	1	3.71	15.75	69.2894	1.65369	10	4	3
2	1	84	15.11	0.979128	3	1.44	51.6	24.88	#NULL!	32	10	10	10	1.03	1	3.87	20.5	51.1134	0.990571	9	3	5
2	1	79	18.4	1.15691	3	1.65	64.5	23.69	#NULL!	43.3	10	10	10	1.11	1	3.6	16.5	115.62	1.79255	10	4	4
2	1	79	22.8	1.45209	2	1.61	72	27.78	#NULL!	40.7	10	10	10	0.93	0	4.28	17.26	116.015	1.61132	9	3	4
2	1	76	22.3	1.52103	2	1.58	63.6	25.48	#NULL!	36.6	10	10	10	1.38	0	2.9	12.2	138.08	2.17107	11	4	4
2	1	75	18.6	1.20293	3	1.58	67.5	27.04	#NULL!	38.6	10	10	10	1.16	1	3.45	14.98	119.351	1.76816	10	4	4
2	1	75	17.4	1.16355	3	1.49	60.4	27.21	#NULL!	33.2	10	10	10	1.33	1	3	14.1	96.4427	1.59673	10	4	4
2	2	74	31	1.79461	1	1.66	66.2	24.02	#NULL!	47.6	10	10	10	1.37	0	2.93	16.29	121.991	1.84276	10	4	3
2	1	74	27.5	1.42108	2	1.53	82.9	35.41	#NULL!	45.3	10	10	10	0.95	0	4.19	19.34	104.074	1.25542	9	3	3
2	1	70	11.3	0.786818	3	1.57	57.9	23.49	#NULL!	35.4	10	10	10	1	1	4	14.9	101.211	1.74802	10	4	3
2	1	78	20.2	1.31082	3	1.47	52.1	24.11	32.6	33.3	10	10	10	0.87	0	4.6	10	112.698	2.1631	12	4	4
2	1	78	20.8	1.15016	3	1.44	63.5	30.62	37.7	37.5	10	10	10	0.89	0	4.5	14.54	88.6847	1.39661	10	4	4
2	2	78	34.5	2.07665	1	1.62	66.6	25.38	31	43.6	10	10	10	0.86	0	4.65	14.7	128.002	1.92196	10	4	4
2	1	78	14	0.781215	3	1.46	69	32.37	41.7	38.2	10	10	10	0.89	1	4.5	11.4	128.253	1.85874	11	4	4
2	1	77	20.5	1.24042	3	1.48	65.2	29.77	41.5	36.2	10	10	10	1	0	4	14.65	98.2339	1.50666	10	4	4
2	1	76	20.1	1.16913	3	1.51	69.8	30.61	40.8	39.2	10	10	10	0.78	1	5.12	20.92	78.0641	1.1184	8	3	4
2	1	76	21.7	1.27689	3	1.62	77.9	29.68	39.6	44.6	10	10	10	0.91	0	4.4	15.18	144.986	1.86119	10	4	4
2	2	74	43.5	2.42734	1	1.64	67.7	25.17	24.4	48.2	10	10	10	0.6	1	6.7	17.47	112.907	1.66776	7	3	3
2	2	74	37.8	2.00039	1	1.67	85.7	30.73	35.2	52.7	10	10	10	0.95	0	4.2	17.8	146.653	1.71124	9	3	3
2	1	72	17.2	1.22082	3	1.5	47.2	20.98	30	31.7	10	10	10	1.07	1	3.74	10.87	99.6775	2.11181	12	4	3
2	1	72	21.4	1.17382	3	1.55	86.7	36.09	46.8	43.8	10	10	10	0.8	0	5	15.5	140.749	1.6234	9	3	3
2	1	65	26.3	1.7917	1	1.63	64.3	24.2	36.1	39	10	10	10	0.9	0	4.46	14.19	130.024	2.02215	10	4	2
2	1	80	15.3	0.98022	3	1.55	67.2	27.97	41.3	37.5	10	10	10	1.22	1	3.27	16.41	103.043	1.53337	10	4	5
2	1	78	18.5	1.08209	3	1.52	68.5	29.65	39.3	39.5	10	10	10	0.89	1	4.5	15.5	105.35	1.53795	10	4	4
2	1	78	15.5	1.1552	3	1.52	41.3	17.88	21	31	10	10	10	0.72	2	5.57	20.9	47.1063	1.14059	8	3	4
2	1	78	16	1.03684	3	1.61	70.9	27.35	40.6	40	10	10	10	0.87	1	4.6	21.1	93.4514	1.31807	9	3	4
2	1	78	22.9	1.26597	3	1.5	78.7	34.98	45.5	40.7	10	10	10	0.87	0	4.6	23.8	75.9071	0.964513	9	3	4
2	1	78	25.4	1.60528	1	1.58	70.8	28.36	41.3	39.5	10	10	10	1.13	0	3.53	18.09	103.664	1.46418	9	3	4
2	1	77	15.3	0.928075	3	1.49	60	27.03	35.8	36.6	10	10	10	0.68	2	5.89	22.5	60.0372	1.00062	8	3	4
2	2	76	34.5	1.84871	1	1.74	77.8	25.7	23.6	56.5	10	10	10	1.29	0	3.1	19.1	136.66	1.75655	9	3	4
2	1	76	21.5	1.26969	3	1.5	68	30.22	41	38.1	10	10	10	0.87	0	4.6	21.2	73.6305	1.0828	9	3	4
2	1	75	21.3	1.51061	2	1.58	66.3	26.56	44	35.2	10	10	10	0.69	1	5.8	11.85	148.193	2.23519	10	4	4
2	1	74	15.6	1.02972	3	1.59	59.5	23.54	32.1	38.3	10	10	10	0.85	1	4.7	21.4	74.8712	1.25834	9	3	3
2	1	74	23.2	1.4099	2	1.59	71	28.08	38.3	41.6	10	10	10	1.09	0	3.67	14.66	130.417	1.83687	10	4	3
2	1	69	14.6	0.946149	3	1.48	52.7	24.06	32.3	33.8	10	10	10	1	1	4	18.7	62.2043	1.18035	9	3	2
2	2	69	39.1	2.27526	1	1.62	69.3	26.41	31.4	45.1	10	10	10	1.03	0	3.87	15.71	124.629	1.7984	10	4	2
2	1	79	18.4	1.12266	3	1.48	57.5	26.25	34.1	35.9	10	10	10	0.97	1	4.13	31.4	40.4194	0.702946	9	3	4
2	1	78	18.8	1.1585	3	1.57	70.8	28.72	40.4	40	10	10	10	0.78	2	5.1	26.5	69.5858	0.982851	8	3	4
2	1	77	30.5	1.72654	1	1.58	80.1	32.09	42	44.1	10	10	10	1.21	0	3.3	16.42	129.209	1.61309	10	4	4
2	1	76	24.5	1.62366	1	1.49	61.9	27.88	43.1	33.5	10	10	10	0.5	1	8	23.5	59.3027	0.95804	7	3	4
2	1	76	17.2	0.9	3	1.5	70.8	31.47	36.1	43	10	10	10	1.18	1	3.4	13.17	123.405	1.74301	11	4	4
2	1	74	24.9	1.52242	2	1.5	54	24	28.1	36.8	10	10	10	0.85	0	4.7	15.5	79.9737	1.48099	10	4	3
2	1	74	19.8	1.16356	3	1.51	71.1	31.18	42.5	38.8	10	10	10	1.05	1	3.8	7.03	236.631	3.32814	12	4	3
2	1	74	18.4	1.15065	3	1.43	55.1	26.95	37.5	32.7	10	10	10	0.91	1	4.4	18	60.8097	1.10363	9	3	3
2	1	74	18.2	1.2138	3	1.53	58.9	25.16	37.2	35.1	10	10	10	0.91	1	4.39	21.47	66.6082	1.13087	9	3	3
2	1	73	24.9	1.51172	2	1.57	68.3	27.71	37.3	40.6	10	10	10	0.51	1	7.9	30.7	57.945	0.848389	7	3	3
2	1	73	18.1	1.1584	3	1.6	69.5	27.15	39.4	40	10	10	10	1.07	1	3.73	16.94	112.291	1.6157	9	3	3
2	1	73	15.2	0.907572	3	1.46	64.5	30.26	41.6	35.7	10	10	10	0.91	1	4.4	16.7	81.8401	1.26884	9	3	3
2	1	73	20.9	1.37664	2	1.58	64.7	25.92	38.3	37.9	10	10	10	0.94	0	4.27	13.48	127.13	1.96491	11	4	3
2	1	72	16.8	1.01303	3	1.58	78.8	31.57	44.6	41.4	10	10	10	1.05	1	3.8	22.8	91.5428	1.16171	9	3	3
2	1	72	21	1.32564	3	1.52	54	23.37	28.6	36.6	10	10	10	1.05	0	3.8	15.71	81.9394	1.5174	10	4	3
2	2	71	36	1.9327	1	1.58	75.2	30.12	34.8	46.5	10	10	10	1.05	0	3.8	16.8	118.561	1.57661	9	3	3
2	1	71	14.8	0.967746	3	1.53	51.8	22.13	27.1	35.8	10	10	10	0.97	1	4.12	13.09	96.0803	1.85483	11	4	3
2	1	69	24	1.4248	2	1.5	68.6	30.49	41.7	37.9	10	10	10	0.82	0	4.9	19.3	81.5928	1.1894	8	3	2
2	1	75	21.4	1.49986	2	1.53	47.7	20.38	26.1	33.4	10	10	10	1	0	4	12.7	91.1924	1.91179	11	4	4
2	1	75	22.3	1.40082	2	1.47	54	24.99	32.9	34.4	10	10	10	1.25	0	3.2	19.4	60.2101	1.115	9	3	4
2	1	71	21.8	1.36544	2	1.47	49.8	23.05	27.6	34.5	10	10	10	0.78	1	5.1	16.8	64.1206	1.28756	8	3	3
2	1	70	19.9	1.28685	3	1.53	56.9	24.31	18.6	36.2	10	10	10	1.17	1	3.41	16.8	82.2332	1.44522	9	3	3
2	1	68	21.4	1.00999	3	1.53	99.8	42.63	47.6	49.6	10	10	10	0.99	0	4.06	19.83	122.195	1.22439	9	3	2
2	1	68	29.7	2.01476	1	1.58	53.1	21.27	26.9	36.8	10	10	10	1.25	0	3.2	10	140.646	2.6487	12	4	2
2	1	67	22.7	1.45759	2	1.56	65.5	26.91	39.1	37.9	10	10	10	0.88	0	4.52	15.59	107.573	1.64234	10	4	2
2	1	66	26.3	1.75699	1	1.54	51.6	21.76	27.5	35.5	10	10	10	1.45	0	2.75	12.64	100.919	1.95579	11	4	2
1	1	89	15.7	0.932228	3	1.51	63.8	27.98	36.5	38.4	10	10	10	0.83	1	4.82	23	64.9008	1.01725	8	3	6
1	1	88	12.1	0.790533	3	1.54	60.1	25.34	36.4	36.3	10	10	10	0.67	2	5.94	19.69	75.4568	1.25552	8	3	6
1	1	87	15.2	1.09092	3	1.46	45.5	21.35	31.1	29.7	10	10	10	1.25	1	3.19	13.53	71.2584	1.56612	11	4	6
1	1	87	26.3	1.36813	2	1.53	82.3	35.16	42.4	45	10	10	10	1.18	0	3.38	9.51	210.118	2.55308	12	4	6
1	1	83	20.4	0.995662	3	1.5	82.6	36.71	41.2	46.1	10	10	10	0.82	0	4.9	15.6	121.546	1.4715	9	3	5
1	1	82	15.4	1.01768	3	1.57	59.5	24.14	33.9	37.3	10	10	10	0.82	1	4.88	21.75	71.251	1.1975	8	3	5
1	1	82	20.2	1.13125	3	1.55	76.3	31.76	40.7	42.9	10	10	10	1.04	0	3.85	18.16	105.722	1.38561	9	3	5
1	1	81	15	0.901793	3	1.57	70.1	28.44	38.4	41	10	10	10	0.85	1	4.69	15.85	115.192	1.64325	10	4	5
1	1	80	25.5	1.56674	1	1.53	70.2	29.99	42.8	38.1	10	10	10	0.96	0	4.16	13.47	126.536	1.80251	11	4	5
1	1	91	17.5	1.11881	3	1.47	58.8	27.21	39.5	33.8	10	10	10	1.39	1	2.87	43.5	29.2392	0.497266	9	3	7
1	1	86	13	0.781874	3	1.43	58.6	28.66	38.8	34	10	10	10	0.6	2	6.68	21.38	54.4483	0.929151	7	3	6
1	1	85	18.4	1.06716	3	1.57	77.4	31.4	42.1	42.5	10	10	10	0.74	2	5.41	19.66	102.539	1.3248	8	3	6
1	1	85	13.4	1.05207	3	1.59	54.2	21.44	37.4	32.2	10	10	10	0.96	1	4.15	12.69	115.014	2.12202	11	4	6
1	1	84	23	1.14799	3	1.53	80.8	34.52	38.8	46.9	10	10	10	0.93	0	4.3	15.35	127.805	1.58174	10	4	5
1	1	82	23.4	1.53145	1	1.62	69.4	26.44	39.1	40.1	10	10	10	0.71	1	5.66	22.16	88.4812	1.27495	8	3	5
1	1	82	18.6	0.93994	3	1.58	74.3	29.76	30	49.4	10	10	10	0.78	2	5.13	21.32	92.3069	1.24235	8	3	5
1	1	81	16.4	0.913182	3	1.4	67.7	34.54	45.1	35.2	10	10	10	0.83	1	4.81	16.16	77.6744	1.14733	10	4	5
1	1	81	23.2	1.33766	3	1.53	72.3	30.89	40.8	40.6	10	10	10	0.73	1	5.5	20.47	85.756	1.18611	8	3	5
1	1	86	18.8	1.1017	3	1.58	78	31.24	42.5	42.6	10	10	10	0.67	2	5.94	18.35	112.588	1.44343	8	3	6
1	1	80	20.1	1.03659	3	1.52	82.6	35.75	42.9	44.8	10	10	10	0.7	1	5.69	10.73	183.508	2.22165	11	4	5
1	1	80	16.8	0.939648	3	1.59	95.1	37.62	49.9	45.2	10	10	10	1.03	1	3.88	17.44	146.84	1.54406	9	3	5
1	1	79	18.2	1.18783	3	1.52	57.1	24.71	34.8	35.4	10	10	10	1.2	1	3.34	14.34	94.921	1.66236	10	4	4
1	1	78	22.6	1.34229	3	1.52	65.7	28.44	37.7	38.9	10	10	10	0.77	1	5.19	20.66	75.8072	1.15384	8	3	4
1	1	77	21.7	1.29826	3	1.57	72.5	29.41	40.1	41.2	10	10	10	0.89	0	4.47	21.34	88.4865	1.2205	9	3	4
1	1	77	21.4	1.44549	2	1.6	61.4	23.98	34.9	37.9	10	10	10	0.74	1	5.38	19.94	84.2784	1.37261	8	3	4
1	1	76	22.4	1.06778	3	1.55	85.7	35.67	38.1	50.4	10	10	10	0.81	0	4.91	22.56	95.5868	1.11537	8	3	4
1	1	69	22.3	1.28168	3	1.61	89.1	34.37	46.7	45.1	10	10	10	0.87	0	4.6	16.78	147.675	1.65741	9	3	2
1	1	80	17.7	1.18383	3	1.53	54.8	23.41	32.6	35	10	10	10	0.74	2	5.38	15.31	86.906	1.58588	9	3	5
1	1	77	23.2	1.72563	1	1.55	47.5	19.77	28.2	32.3	10	10	10	1.1	0	3.62	17.1	69.8962	1.4715	9	3	4
1	1	75	22.3	1.44148	2	1.62	72.2	27.51	40.7	40.6	10	10	10	1.06	0	3.76	21.75	93.7863	1.29898	9	3	4
1	1	74	19.3	1.20564	3	1.51	64.5	28.29	40.4	36.5	10	10	10	0.93	1	4.28	16.78	89.9343	1.39433	9	3	3
1	1	70	20.3	1.33881	3	1.56	64.2	26.38	39.5	36.9	10	10	10	0.95	0	4.19	15.75	104.367	1.62566	10	4	3
1	1	69	12.8	0.691492	3	1.54	69.3	29.22	33.4	43.9	10	10	10	0.8	1	4.97	31.22	54.8744	0.791839	8	3	2
1	1	69	28.1	1.96664	1	1.65	62.9	23.1	34.8	38.9	10	10	10	1.16	0	3.44	11.28	164.929	2.62209	11	4	2
1	1	65	18.2	1.05058	3	1.51	61.1	26.8	31.9	39.5	10	10	10	0.85	1	4.7	12.19	117.272	1.91935	11	4	2
1	1	63	23.7	1.47592	2	1.52	57.9	25.06	32.6	37.1	10	10	10	1.02	0	3.91	16.3	84.6772	1.46247	10	4	1
2	1	91	18.2	0.938315	3	1.55	77	32.05	36.2	46.6	10	10	10	0.82	1	4.9	17	113.972	1.48016	8	3	7
2	1	89	14.3	0.856574	3	1.45	57.9	27.54	36.1	35.1	10	10	10	0.33	2	12.2	26.7	44.9932	0.777084	6	2	6
2	1	88	18.6	0.976546	3	1.46	63.6	29.84	32.7	40.6	10	10	10	0.8	1	5	20.2	66.7158	1.04899	8	3	6
2	1	86	10	0.560777	3	1.52	72.9	31.55	40.4	41.2	10	10	10	0.43	2	9.4	23.9	72.7118	0.997418	6	2	6
2	1	84	17.3	0.973378	3	1.55	71.3	29.68	37	42.7	10	10	10	1.11	1	3.6	13.6	131.919	1.85019	11	4	5
2	1	83	25.6	1.67863	1	1.53	62.7	26.78	40.1	35.7	10	10	10	0.89	0	4.47	13.11	116.121	1.852	11	4	5
2	1	83	21.9	1.48995	2	1.61	59.7	23.03	32.7	38.1	10	10	10	1.18	0	3.4	18.8	88.3158	1.47933	9	3	5
2	1	81	14.6	1.08052	3	1.63	57.2	21.53	33.9	35.9	10	10	10	0.95	1	4.2	17.7	92.7294	1.62114	9	3	5
2	1	79	10.3	0.675483	3	1.48	68	31.04	48.3	33.4	10	10	10	0.54	2	7.41	18.67	80.3926	1.18224	7	3	4
2	1	77	21.8	1.34753	3	1.5	61.6	27.38	37.7	36.4	10	10	10	1.05	0	3.8	12.8	110.473	1.79339	11	4	4
2	1	75	23.5	1.20719	3	1.5	81.1	36.04	43.1	43.8	10	10	10	0.86	0	4.65	17.84	104.354	1.28674	9	3	4
2	1	74	14.8	0.890602	3	1.48	68.4	31.23	43.9	36.4	10	10	10	1.05	1	3.8	12.4	121.755	1.78004	11	4	3
2	1	73	14.1	0.914186	3	1.71	81.6	27.91	41.8	45.1	10	10	10	1.14	1	3.5	16.2	162.323	1.98925	10	4	3
2	1	72	16.7	1.04486	3	1.58	59.2	23.71	29.1	39.9	10	10	10	1.06	1	3.76	13.47	116.409	1.96637	11	4	3
2	1	69	18.1	1.02841	3	1.5	70.4	31.29	40.7	39.6	10	10	10	0.91	1	4.4	13.3	121.508	1.72597	11	4	2
2	1	89	22.5	1.59116	1	1.6	54.7	21.37	30.3	36.2	10	10	10	1.05	0	3.82	15.85	94.4564	1.72681	10	4	6
2	1	89	8.7	0.528345	3	1.46	66.5	31.2	44.4	35.1	10	10	10	0.8	1	5.03	20.47	68.8377	1.03515	8	3	6
2	1	86	19.8	1.4415	2	1.55	59.4	24.72	41.4	33	10	10	10	1.1	1	3.63	11.63	128.518	2.1636	11	4	6
2	2	86	33.8	1.90041	1	1.58	76.8	30.76	39.2	44.4	10	10	10	1.41	0	2.84	10.67	190.647	2.48238	12	4	6
2	1	86	16.2	1.19927	3	1.51	46.6	20.44	30.4	30.8	10	10	10	1.19	1	3.37	12.53	87.0146	1.86727	11	4	6
2	1	86	24.2	1.3637	2	1.52	67.6	29.26	39.9	41	10	10	10	1.01	0	3.95	12.9	124.92	1.84793	11	4	6
2	2	84	40.2	2.0879	1	1.71	98.7	33.75	39.9	56.3	10	10	10	1.37	0	2.93	11.12	286.033	2.89801	12	4	5
2	2	83	23.2	2.07459	1	1.71	70.9	24.25	38.8	32.7	10	10	10	0.85	0	4.7	20.93	109.164	1.5397	9	3	5
2	1	80	19.7	1.24019	3	1.52	64.3	27.83	39.9	36.7	10	10	10	1.14	1	3.5	16.53	92.7285	1.44212	10	4	5
2	1	80	28.4	1.72694	1	1.6	76.2	29.77	41.8	42.1	10	10	10	1.34	0	2.99	9.7	215.009	2.82164	12	4	5
2	1	80	22.4	1.28006	3	1.51	63.8	27.98	34.1	39.9	10	10	10	1.08	0	3.72	10.83	137.832	2.16037	12	4	5
2	1	79	16.3	0.983218	3	1.51	74.9	32.85	41.7	37.8	10	10	10	1.03	1	3.87	12.09	144.948	1.93522	11	4	4
2	1	79	21.3	1.29165	3	1.51	71.5	31.36	44.6	37.6	10	10	10	0.99	0	4.06	10.95	152.774	2.1367	12	4	4
2	1	76	22.5	1.35022	2	1.58	71	28.44	38.2	41.6	10	10	10	1.42	0	2.82	8.57	219.437	3.09067	12	4	4
2	1	76	19	1.19191	3	1.59	65.6	25.95	35.3	40.3	10	10	10	0.94	1	4.27	14.92	118.399	1.80486	10	4	4
2	1	75	24.3	1.48998	2	1.57	67	27.18	36.8	40.2	10	10	10	1.24	0	3.23	12.86	135.696	2.02531	11	4	4
2	1	74	30	1.77169	1	1.65	73.6	27.03	34.1	46.1	10	10	10	1.22	0	3.29	13.6	160.065	2.17479	11	4	3
2	2	74	33.8	1.59505	1	1.58	77.4	31	27.7	52.9	10	10	10	1.04	0	3.85	10.35	198.077	2.55913	12	4	3
2	1	73	17.2	1.12114	3	1.68	78.6	27.85	41.9	43.3	10	10	10	1.27	1	3.14	10.31	235.583	2.99724	12	4	3
2	1	72	26.1	1.4213	2	1.61	88.7	34.22	43.5	47.6	10	10	10	1.12	0	3.56	10.38	237.656	2.67932	12	4	3
2	1	62	25	1.54056	1	1.57	77.8	31.56	45.9	40	10	10	10	1.2	0	3.33	14.84	136.546	1.75509	10	4	1
2	1	90	17.1	1.12127	3	1.53	55.4	23.67	32.1	35.7	10	10	10	1.02	1	3.94	12.27	109.625	1.97879	11	4	7
2	2	86	30.7	1.82475	1	1.58	57.4	22.99	22.9	42	10	10	10	1.45	0	2.76	7.5	202.714	3.5316	12	4	6
2	2	86	37.9	2.14602	1	1.64	65.3	24.28	23.3	47.5	10	10	10	1.15	0	3.47	6.53	291.357	4.46182	12	4	6
2	1	83	17.3	1.27024	3	1.54	50.1	21.12	32.1	32.3	10	10	10	1.18	1	3.4	11.6	106.77	2.13114	11	4	5
2	1	83	18.9	1.32725	3	1.59	66	26.11	42.5	36	10	10	10	0.71	2	5.63	16.4	108.371	1.64198	9	3	5
2	1	81	21.3	1.43687	2	1.51	54.5	23.9	34.6	33.8	10	10	10	1.24	0	3.22	11.19	113.952	2.09087	12	4	5
2	1	79	17	1.07477	3	1.61	74.4	28.7	41.9	41	10	10	10	1.34	1	2.99	14.32	144.495	1.94213	10	4	4
2	1	77	20.9	1.29821	3	1.59	71.7	28.36	40.1	40.7	10	10	10	1.02	0	3.92	14.66	131.703	1.83687	10	4	4
2	1	77	23	1.40702	2	1.62	75.6	28.81	40.2	42.9	10	10	10	1.12	0	3.56	12.73	167.786	2.21939	11	4	4
2	1	73	24.7	1.50971	2	1.52	65.7	28.44	39.4	37.8	10	10	10	1.47	0	2.72	7.05	222.153	3.38132	12	4	3
2	1	67	24	1.82567	1	1.62	60.3	22.98	39.8	34.5	10	10	10	1.25	0	3.21	11.76	144.868	2.40245	11	4	2
2	1	61	17	0.967736	3	1.49	62.8	28.29	34.6	39	10	10	10	1.26	1	3.17	11.14	126.919	2.021	12	4	1
2	2	89	28.2	1.58076	1	1.59	75.4	29.82	37	45.1	10	10	10	0.92	0	4.35	15.35	132.274	1.7543	10	4	6
2	1	86	22.4	1.36192	2	1.52	67	29	40.3	38	10	10	10	1.18	0	3.38	7.8	204.765	3.05619	12	4	6
2	1	83	41.6	2.52291	1	1.5	57.9	25.73	31.9	37.1	10	10	10	1.01	0	3.96	13.97	95.1408	1.64319	10	4	5
2	1	83	43	2.58174	1	1.54	66.8	28.17	37.7	39.5	10	10	10	0.73	1	5.46	21.73	75.9952	1.13765	8	3	5
2	2	82	27.7	1.45025	2	1.65	76.8	28.21	26.7	52	10	10	10	1.29	0	3.1	9.18	247.443	3.22191	12	4	5
2	1	82	54.6	3.45815	1	1.51	72.3	31.71	27.5	36	10	10	10	1.16	0	3.45	6.41	263.899	3.65005	12	4	5
2	1	82	40.8	2.20673	1	1.5	76.8	34.13	45	41.6	10	10	10	1.78	0	2.25	13.17	133.863	1.74301	11	4	5
2	1	82	26.2	1.98154	1	1.62	68.7	26.18	46.7	34.7	10	10	10	1.03	0	3.88	17.05	113.84	1.65706	9	3	5
2	1	81	14.9	0.903811	3	1.49	72	32.43	46.4	36.6	10	10	10	0.9	1	4.43	12.82	126.443	1.75616	11	4	5
2	1	79	17.6	1.10455	3	1.53	60.1	25.67	34.5	37.3	10	10	10	1.2	1	3.34	9.54	152.957	2.54505	12	4	4
2	1	79	16.8	1.02957	3	1.52	69	29.86	42.5	37.7	10	10	10	1.03	1	3.9	11.51	142.906	2.07109	11	4	4
2	1	78	27.6	1.37389	2	1.5	76.8	34.13	38	45.2	10	10	10	0.9	0	4.42	13.57	129.917	1.69163	11	4	4
2	2	73	25.4	1.40011	2	1.63	86	32.37	40.9	48.2	10	10	10	1.2	0	3.33	12.15	203.103	2.36167	11	4	3
2	1	73	17.8	1.18712	3	1.53	60.5	25.84	38.8	35.1	10	10	10	1.14	1	3.5	9.5	154.624	2.55576	12	4	3
2	1	72	27.8	1.70667	1	1.6	64.9	25.35	32.3	41.7	10	10	10	1.56	0	2.57	9.13	194.557	2.9978	12	4	3
2	1	86	23.4	1.34494	3	1.55	76	31.63	42.1	41.8	10	10	10	1.13	0	3.53	12.28	155.73	2.04908	11	4	6
2	1	82	19.5	1.26211	3	1.56	62.9	25.85	37	37.6	10	10	10	1.14	1	3.52	16.41	98.1412	1.56027	10	4	5
2	1	82	18.3	1.11967	3	1.48	66.9	30.54	43.6	35.8	10	10	10	0.93	1	4.31	15.92	92.7544	1.38646	10	4	5
2	1	80	24.3	1.47321	2	1.59	72.9	28.84	39.7	41.7	10	10	10	1.35	0	2.97	8.11	242.057	3.3204	12	4	5
2	1	79	17.3	1.03597	3	1.41	58.6	29.48	40.3	33.2	10	10	10	1.33	1	3	17.9	62.1433	1.06047	9	3	4
2	1	76	27.5	1.62829	1	1.5	59.4	26.4	32.5	38	10	10	10	1.18	0	3.4	13.2	103.299	1.73905	11	4	4
2	2	76	40	2.10483	1	1.67	81.3	29.15	31.4	53	10	10	10	1.37	0	2.92	11.01	224.923	2.76658	12	4	4
2	1	76	18.4	1.12039	3	1.62	69.4	26.44	34.6	43.1	10	10	10	1.2	1	3.32	13.51	145.133	2.09125	11	4	4
2	2	75	41.4	2.18748	1	1.74	75.6	24.97	20.2	57.3	10	10	10	1.14	0	3.5	15.9	159.522	2.11008	10	4	4
2	1	75	22.8	1.33929	3	1.55	73.2	30.47	41.1	40.9	10	10	10	1.4	0	2.85	11.11	165.788	2.26486	12	4	4
2	1	74	18.1	1.08949	3	1.54	66.6	28.08	37.7	39.4	10	10	10	1.33	1	3	11.07	148.729	2.23317	12	4	3
2	1	72	19.6	1.21743	3	1.67	82.5	29.58	42.7	44.9	10	10	10	1.73	1	2.31	11.95	210.289	2.54896	11	4	3
2	1	71	22.6	1.41387	2	1.56	61.9	25.44	33.4	38.9	10	10	10	1.43	0	2.8	13.6	116.536	1.88265	11	4	3
2	1	70	18.3	1.16155	3	1.52	53.5	23.16	28.4	36.4	10	10	10	1.38	1	2.9	8.9	143.298	2.67846	12	4	3
2	1	69	20.5	1.29664	3	1.49	55.4	24.95	33.2	35.1	10	10	10	1.43	0	2.8	11.9	104.813	1.89193	11	4	2
2	1	85	11.8	0.721236	3	1.52	64.2	27.79	38	37.8	10	10	10	1.29	1	3.09	13.92	109.944	1.71252	10	4	6
2	1	84	19	1.13395	3	1.5	70.6	31.38	43.8	37.7	10	10	10	1.1	1	3.64	15.14	107.044	1.51621	10	4	5
2	1	83	9	0.521907	3	1.5	65.2	28.98	38	38.8	10	10	10	0.9	1	4.42	14.96	100.046	1.53445	10	4	5
2	1	81	17.7	0.977444	3	1.46	70.5	33.07	42.3	38.6	10	10	10	0.94	1	4.25	13.5	110.657	1.5696	11	4	5
2	2	81	30.5	1.80596	1	1.56	54.2	22.27	20.2	41.1	10	10	10	1.22	0	3.27	10.37	133.823	2.46905	12	4	5
2	2	81	24.7	1.50401	2	1.62	64.6	24.62	29.6	43.1	10	10	10	1.06	0	3.78	10.54	173.162	2.68053	12	4	5
2	2	81	34.4	2.07064	1	1.54	55.1	23.23	24.6	39.4	10	10	10	0.99	0	4.06	18.01	75.6323	1.37264	9	3	5
2	2	80	35.4	1.88052	1	1.67	82.3	29.51	32.9	52.5	10	10	10	1.36	0	2.94	12.88	194.632	2.36491	11	4	5
2	2	79	30.3	1.63027	1	1.65	82.8	30.41	35.6	50.6	10	10	10	1.79	0	2.24	8.44	290.164	3.5044	12	4	4
2	1	78	15.8	0.884845	3	1.41	53	26.66	29.5	35.5	10	10	10	0.95	1	4.22	12.06	83.4216	1.57399	11	4	4
2	1	77	18.6	1.21428	3	1.47	53.1	24.57	34.3	33.1	10	10	10	0.97	1	4.12	10.82	106.156	1.99917	12	4	4
2	1	76	17.2	1.03917	3	1.45	67.9	32.29	46	34.8	10	10	10	0.98	1	4.07	10.32	136.512	2.01048	12	4	4
2	1	75	15.5	1.0121	3	1.49	50.7	22.84	29.4	34	10	10	10	0.98	1	4.07	11.48	99.4301	1.96115	11	4	4
2	1	86	15.8	1.11273	3	1.57	60.5	24.54	39	35	10	10	10	0.93	1	4.28	26	60.606	1.00175	9	3	6
2	1	84	13.3	0.751303	3	1.43	58.7	28.71	35	36.2	10	10	10	0.84	1	4.74	13.9	83.8914	1.42915	10	4	5
2	1	83	13.1	0.878509	3	1.51	54.9	24.08	34.7	34	10	10	10	0.83	1	4.83	15.09	85.1217	1.55049	9	3	5
2	1	81	10.5	0.66611	3	1.53	61.2	26.14	36.5	36.9	10	10	10	0.97	1	4.12	12.63	117.65	1.92239	11	4	5
2	1	80	15.3	0.970217	3	1.44	52.7	25.41	34.7	32.7	10	10	10	0.8	1	5.03	15.12	70.778	1.34304	9	3	5
2	1	79	9.4	0.584889	3	1.4	48.3	24.64	31.2	31.5	10	10	10	0.64	2	6.25	23.91	37.454	0.775445	7	3	4
2	1	79	9.5	0.597395	3	1.56	61.9	25.44	34.1	38.7	10	10	10	1.03	1	3.87	13.97	113.45	1.83279	10	4	4
2	1	79	23.8	1.45335	2	1.59	73.3	28.99	40.5	41.4	10	10	10	0.72	1	5.57	16.97	116.314	1.58683	8	3	4
2	1	78	20.3	1.22554	3	1.42	64.1	31.79	45	33.4	10	10	10	1.2	0	3.33	12.61	98.7364	1.54035	11	4	4
2	1	78	17.1	1.14851	3	1.5	64.8	28.8	45.5	33.5	10	10	10	0.98	1	4.1	16.52	90.043	1.38955	10	4	4
2	1	77	11.5	0.777357	3	1.59	65.7	25.99	40	37.4	10	10	10	0.86	1	4.65	11.32	156.29	2.37884	11	4	4
2	1	77	14.3	0.8788	3	1.56	64.1	26.34	34.9	39.6	10	10	10	1.01	1	3.95	12.4	132.357	2.06485	11	4	4
2	1	76	15.5	0.890623	3	1.41	54.5	27.41	33	34.6	10	10	10	1.27	1	3.16	11.72	88.2712	1.61965	11	4	4
2	2	87	25.7	1.34544	3	1.6	74.2	28.98	30.6	48.9	10	10	10	0.77	1	5.22	14.75	137.685	1.85559	9	3	6
2	1	84	14.4	0.807764	3	1.46	59.3	27.82	32.4	38	10	10	10	0.86	1	4.66	14.28	87.9932	1.48387	10	4	5
2	2	82	23.1	1.29875	3	1.68	75.6	26.79	30.1	50.2	10	10	10	1.3	0	3.07	13.9	168.069	2.22313	10	4	5
2	1	82	19.5	1.0482	3	1.47	67.3	31.14	37	40.2	10	10	10	1.15	1	3.47	11.87	122.643	1.82233	11	4	5
2	1	82	14	0.77055	3	1.45	69.3	32.96	42.3	38.2	10	10	10	0.91	1	4.38	17.22	83.4987	1.20489	9	3	5
2	1	81	16	1.04246	3	1.54	60.8	25.64	36.9	36.4	10	10	10	0.91	1	4.41	13.67	109.952	1.80843	11	4	5
2	2	81	35.3	1.91408	1	1.62	73.4	27.97	30.6	48.4	10	10	10	1	0	4.01	18.81	110.248	1.50201	9	3	5
2	2	81	34.9	1.62392	1	1.63	72.5	27.29	17	57.1	10	10	10	0.85	0	4.69	15.31	135.881	1.87422	10	4	5
2	1	81	13.9	0.685002	3	1.59	88.2	34.89	38.8	51.3	10	10	10	0.85	1	4.7	15.91	149.283	1.69255	10	4	5
2	1	80	13.1	0.846156	3	1.51	62.8	27.54	40.8	35.3	10	10	10	0.66	2	6.07	27.81	52.8343	0.841311	8	3	5
2	2	84	31.8	1.49295	2	1.62	80.4	30.64	26.8	55.9	10	10	10	0.7	1	5.69	17.38	130.698	1.62559	8	3	5
2	1	84	17.3	1.121	3	1.54	62.8	26.48	36.5	36.6	10	10	10	0.79	2	5.07	15.97	97.213	1.54798	9	3	5
2	2	83	26.6	1.58393	1	1.52	63	27.27	35	38.8	10	10	10	0.96	0	4.16	16.51	90.9638	1.44387	10	4	5
2	1	82	18.1	1.0351	3	1.52	58.4	25.28	27	40.4	10	10	10	1.14	1	3.5	15.63	89.0695	1.52516	10	4	5
2	1	81	20.1	1.17993	3	1.54	61.8	26.06	31.1	40.4	10	10	10	0.91	0	4.38	14.93	102.329	1.65581	10	4	5
2	1	81	19.4	1.34702	3	1.57	66.5	26.98	43.7	35.5	10	10	10	1.25	1	3.2	14.87	116.478	1.75155	10	4	5
2	1	80	18.7	1.35673	2	1.49	49.6	22.34	34.9	30.6	10	10	10	0.98	1	4.1	12.41	89.9832	1.81418	11	4	5
2	1	76	20	1.18221	3	1.57	70.4	28.56	37.5	41.7	10	10	10	1.1	1	3.63	12.95	141.591	2.01124	11	4	4
2	1	70	17	1.09914	3	1.5	55.6	24.71	33.9	34.8	10	10	10	1.22	1	3.28	14.12	90.391	1.62574	10	4	3
2	1	86	19.8	1.24966	3	1.43	55.9	27.34	38.8	32.4	10	10	10	0.84	1	4.79	14.69	75.5934	1.3523	10	4	6
2	1	86	16.2	1.01477	3	1.51	60.5	26.53	36.4	36.4	10	10	10	1.17	1	3.42	9.61	147.295	2.43464	12	4	6
2	1	84	19.7	1.26529	3	1.51	61.4	26.93	39	35.5	10	10	10	0.55	2	7.3	16.28	88.2412	1.43715	8	3	5
2	1	83	16.3	1.10076	3	1.57	64.5	26.17	40.6	36.5	10	10	10	1.14	1	3.52	14.76	113.817	1.7646	10	4	5
2	1	81	22.9	1.39393	2	1.47	62.4	28.88	40	35.5	10	10	10	1.22	0	3.29	10.3	131.046	2.1001	12	4	5
2	1	81	21.8	1.54607	1	1.58	57.5	23.03	35.6	35.2	10	10	10	1.01	0	3.96	14.11	107.938	1.87718	10	4	5
2	2	80	27.4	1.46745	2	1.6	75.4	29.45	33.2	47.8	10	10	10	1.49	0	2.68	13.95	147.935	1.962	10	4	5
2	1	79	18.9	1.22426	3	1.51	56.2	24.65	33.5	35.2	10	10	10	1.04	1	3.84	11.23	117.088	2.08342	11	4	4
2	1	79	16.2	1.04639	3	1.51	59.6	26.14	37.5	35.3	10	10	10	1.23	1	3.25	13.88	100.465	1.68565	10	4	4
2	1	79	17.5	1.17536	3	1.57	67.7	27.47	41.8	36.7	10	10	10	1.08	1	3.72	15.11	116.696	1.72373	10	4	4
2	1	79	13.2	0.727428	3	1.58	80.1	32.09	40.4	45.3	10	10	10	1.08	1	3.71	11.85	179.039	2.23519	11	4	4
2	1	79	19.2	1.45442	2	1.51	43.2	18.95	26.6	30.1	10	10	10	1.38	1	2.9	12.99	77.8094	1.80114	11	4	4
2	1	78	15	0.996962	3	1.61	69.7	26.89	41	39	10	10	10	1.14	1	3.52	13.97	138.758	1.99079	10	4	4
2	1	77	17.2	1.01338	3	1.51	63.1	27.67	35.3	38.7	10	10	10	0.85	1	4.7	14.67	100.637	1.59488	10	4	4
2	1	73	18.8	1.08641	3	1.6	86.2	33.67	45.9	44.3	10	10	10	1.04	1	3.86	18.37	128.431	1.48992	9	3	3
2	1	90	27	1.55461	1	1.51	72.8	31.93	42.6	39.6	10	10	10	1.25	0	3.2	11.85	143.738	1.97442	11	4	7
2	1	87	21.5	1.52052	2	1.53	55.8	23.84	37.5	33.1	10	10	10	1.29	0	3.11	16.41	82.56	1.47957	10	4	6
2	1	87	15	1.02033	3	1.58	70.2	28.12	45	36.7	10	10	10	1	1	3.99	18.99	97.914	1.39479	9	3	6
2	1	86	16.3	1.30171	3	1.49	44.6	20.09	34.3	27.8	10	10	10	0.95	1	4.2	15.41	65.1604	1.461	10	4	6
2	1	86	21.6	1.2866	3	1.53	70.3	30.03	45.7	39.3	10	10	10	1.11	0	3.59	14.3	119.361	1.69788	10	4	6
2	1	86	22	1.15177	3	1.54	79.9	33.69	40.2	45.3	10	10	10	1.24	0	3.22	12.37	159.679	1.99848	11	4	6
2	1	85	25.7	1.75479	1	1.57	59	23.94	35.4	36.1	10	10	10	1.02	0	3.93	12.73	120.714	2.046	11	4	6
2	1	84	16.7	1.14848	3	1.58	55.6	22.27	31.1	36.3	10	10	10	1.2	1	3.34	12.59	116.972	2.10381	11	4	5
2	1	84	21.6	1.22016	3	1.52	65.6	28.39	34.3	40.9	10	10	10	0.95	0	4.22	13.02	120.107	1.8309	11	4	5
2	1	83	19.4	1.08853	3	1.5	63.5	28.22	33.5	40.1	10	10	10	0.99	1	4.03	21.86	66.682	1.05011	9	3	5
2	1	83	16.6	1.04999	3	1.46	56.9	26.69	37.6	33.7	10	10	10	0.98	1	4.1	11.86	101.66	1.78664	11	4	5
2	2	82	22.7	1.3729	2	1.51	56.2	24.65	29.3	37.7	10	10	10	1.52	0	2.64	14.42	91.1861	1.62253	10	4	5
2	1	81	11.4	0.642364	3	1.49	60.8	27.39	31.8	39.4	10	10	10	0.84	1	4.77	18.6	73.594	1.21043	9	3	5
2	1	80	23.5	1.3462	3	1.54	70.7	29.81	38.2	41.4	10	10	10	0.75	1	5.33	13.75	127.112	1.79791	9	3	5
2	1	80	21.8	1.52724	2	1.61	66.1	25.5	40.9	37	10	10	10	1.06	0	3.76	16.42	111.957	1.69375	10	4	5
2	1	79	22.3	1.27846	3	1.52	73.1	31.64	42	40.3	10	10	10	0.92	0	4.35	15.98	109.048	1.49176	10	4	4
2	1	79	19.9	1.30761	3	1.51	58	25.44	36.9	34.7	10	10	10	1.17	1	3.42	12.2	111.231	1.91777	11	4	4
2	1	77	12.7	0.764117	3	1.52	64.3	27.83	37.2	38.4	10	10	10	1	1	3.99	16.33	93.8642	1.45979	10	4	4
2	1	77	16.6	1.06921	3	1.55	69.3	28.84	43.4	37.3	10	10	10	1.16	1	3.46	10.98	158.813	2.29168	12	4	4
2	1	75	14.2	0.824682	3	1.6	79.2	30.94	40.4	44.08	10	10	10	0.85	1	4.69	19.08	113.611	1.43448	9	3	4
2	1	75	19.5	1.43096	2	1.53	49.2	21.02	31.6	31.9	10	10	10	1.47	1	2.72	14.89	80.2259	1.63061	10	4	4
2	1	75	19.7	1.36977	2	1.56	58.9	24.2	37.4	35	10	10	10	1.4	1	2.86	10.3	146.416	2.48583	12	4	4
2	1	74	20.6	1.12806	3	1.48	68	31.04	38	40	10	10	10	1.05	0	3.8	9.1	164.937	2.42555	12	4	3
2	1	74	24.1	1.53143	1	1.62	62.8	23.93	30.6	41.3	10	10	10	1.41	0	2.83	12.12	146.392	2.33109	11	4	3
2	1	73	25.5	1.47657	2	1.52	73.9	31.99	43.4	39.9	10	10	10	1.59	0	2.52	12.47	141.271	1.91165	11	4	3
2	1	73	19.8	1.47254	2	1.67	68.5	24.56	41.3	37.5	10	10	10	1.45	1	2.75	11.11	187.805	2.74168	12	4	3
2	1	70	31	1.94496	1	1.54	60.5	25.51	34.2	37.8	10	10	10	1.57	0	2.55	10.67	140.172	2.31689	12	4	3
2	1	67	23.3	1.4369	2	1.49	67.2	30.27	43.6	36	10	10	10	1.15	0	3.48	10.7	141.396	2.10411	12	4	2
2	2	67	26.1	1.16743	3	1.63	101.8	38.32	38.5	59.4	10	10	10	1.32	0	3.03	11.06	264.112	2.59442	12	4	2
2	1	65	21.2	1.30354	3	1.58	70	28.04	38.9	40.6	10	10	10	0.64	1	6.27	21.55	86.0367	1.2291	7	3	2
2	1	65	17.5	0.787803	3	1.53	97.4	41.61	43.8	52	10	10	10	1.16	1	3.45	12.4	190.714	1.95804	11	4	2
2	1	65	21.8	1.1858	3	1.54	83	35	46.6	43.6	10	10	10	0.84	0	4.76	16.29	125.958	1.51757	10	4	2
2	1	64	21.8	1.38297	2	1.53	58.5	24.99	33.5	36.9	10	10	10	1.4	0	2.86	8.97	158.346	2.70677	12	4	1
2	1	64	18.4	0.880384	3	1.49	85.9	38.69	43	46.4	10	10	10	1.19	1	3.35	18.2	106.261	1.23703	9	3	1
2	1	78	16.6	1.1017	3	1.55	65.5	27.26	41.8	36.2	10	10	10	0.78	2	5.16	14.65	112.502	1.71759	9	3	4
2	1	77	21.9	1.27772	3	1.52	79.9	34.58	47.5	39.6	10	10	10	0.95	0	4.21	12.2	156.121	1.95396	11	4	4
2	1	76	17.7	0.912237	3	1.48	76.9	35.11	41.7	42.5	10	10	10	0.92	1	4.34	18.78	90.3821	1.17532	9	3	4
2	1	75	30.7	1.88019	1	1.6	80.6	31.48	45.4	41.8	10	10	10	1.08	0	3.71	12.26	179.936	2.23246	11	4	4
2	1	73	24.7	1.4746	2	1.52	68.3	29.56	40.3	38.7	10	10	10	1.03	0	3.87	13.39	121.595	1.78031	11	4	3
2	1	73	29.1	1.7424	1	1.69	94.2	32.98	46.6	47.7	10	10	10	1.41	0	2.84	9.42	313.43	3.32728	12	4	3
2	1	73	19.5	1.00265	3	1.48	62.6	28.58	28.4	42.6	10	10	10	1.23	1	3.25	9.81	140.85	2.25	12	4	3
2	1	72	19.6	1.17927	3	1.52	62	26.84	34.7	38.4	10	10	10	1.7	1	2.35	9.64	153.317	2.47285	12	4	3
2	1	72	22.8	1.44809	2	1.51	55.9	24.52	32.3	35.9	10	10	10	1.07	0	3.73	13.75	95.1188	1.70159	10	4	3
2	1	70	16	0.950303	3	1.4	55.5	28.32	37.4	33	10	10	10	1.08	1	3.7	8.95	114.974	2.07161	12	4	3
2	1	69	22.8	1.35181	2	1.54	72.5	30.57	41.9	40	10	10	10	1.42	0	2.82	9.34	191.894	2.64681	12	4	2
2	1	86	21.09	1.30288	3	1.57	79.4	32.21	47	39.9	10	10	10	0.55	1	7.3	16.32	126.717	1.59593	8	3	6
2	1	76	30.2	1.79269	1	1.48	58.1	26.52	33	36.9	10	10	10	1.49	0	2.68	9.76	131.395	2.26153	12	4	4
2	2	76	33	1.7457	1	1.61	66.5	25.65	22.4	49	10	10	10	1.45	0	2.75	13.26	139.476	2.09739	11	4	4
2	1	76	20.4	1.19797	3	1.48	62.6	28.58	37.3	37.3	10	10	10	0.93	0	4.28	20.28	68.1331	1.08839	9	3	4
2	1	75	26.2	1.50948	2	1.55	77.7	32.34	43.4	41.7	10	10	10	1.49	0	2.69	13.58	143.972	1.85292	11	4	4
2	1	73	22.9	1.4548	2	1.57	68.1	27.63	40	38.8	10	10	10	1.28	0	3.13	14.04	126.332	1.8551	10	4	3
2	1	72	26.9	1.66598	1	1.57	63.1	25.6	33.6	39.8	10	10	10	1.49	0	2.68	10.79	152.315	2.41386	12	4	3
2	1	70	22	1.22327	3	1.53	72.8	31.1	39	42.1	10	10	10	1.57	0	2.55	11.06	159.816	2.19528	12	4	3
2	1	70	17.3	0.948421	3	1.53	75.8	32.38	40.6	42.7	10	10	10	1.46	1	2.74	10.53	174.777	2.30577	12	4	3
2	1	70	16.9	1.12989	3	1.56	68.1	27.98	43.6	36.4	10	10	10	1.13	1	3.55	15.03	116.011	1.70353	10	4	3
2	1	70	30.8	1.81104	1	1.68	88.13	31.23	40.8	48	10	10	10	1.25	0	3.19	13	209.488	2.37704	11	4	3
2	1	70	20.4	1.26446	3	1.5	59.1	26.27	35.3	36.3	10	10	10	1.52	0	2.63	11.04	122.886	2.07929	12	4	3
2	1	69	30.2	1.85493	1	1.69	76	26.61	35.6	46.5	10	10	10	1.45	0	2.75	12.03	198.01	2.6054	11	4	2
2	1	68	24.2	1.28167	3	1.53	75.3	32.17	38.2	44.2	10	10	10	1.48	0	2.71	12.15	150.475	1.99833	11	4	2
2	1	68	29.7	1.73589	1	1.6	73.3	28.63	37	43.8	10	10	10	1.04	0	3.86	14.67	136.756	1.86571	10	4	2
2	1	68	22.5	1.17459	3	1.5	74.4	33.07	39	43.1	10	10	10	1.13	0	3.54	14.54	117.461	1.57878	10	4	2
2	1	67	26.4	1.54976	1	1.54	76.9	32.43	44.6	40.4	10	10	10	1.37	0	2.92	11.19	169.889	2.20922	12	4	2
2	1	67	33.5	2.22979	1	1.67	69.9	25.06	36.9	41.9	10	10	10	1.41	0	2.83	8.84	240.855	3.44571	12	4	2
3	1	83	15.8	0.955186	3	1.44	53.5	25.8	32.5	34.3	10	10	10	1.02	1	3.92	12.2	89.0499	1.66448	11	4	5
3	1	83	7.6	0.477436	3	1.4	58.5	29.85	43.8	31.2	10	10	10	0.56	2	7.14	17.76	61.0722	1.04397	7	3	5
3	1	81	15.6	0.982585	3	1.51	65	28.51	41.4	36.2	10	10	10	1.1	1	3.63	14.02	108.473	1.66882	10	4	5
3	1	81	23.5	2.06882	1	1.51	62.9	27.59	39.9	25.9	10	10	10	0.9	0	4.45	10.76	136.772	2.17443	12	4	5
3	1	77	21.8	1.32568	3	1.5	63.6	28.27	38.7	37	10	10	10	1.21	0	3.3	13.47	108.386	1.70419	11	4	4
3	1	76	14.5	0.853957	3	1.45	54.4	25.87	30.8	35.7	10	10	10	0.93	1	4.31	13.38	84.3572	1.55068	11	4	4
3	1	76	15.9	1.0767	3	1.57	66.1	26.82	41.9	36.4	10	10	10	0.95	1	4.22	13.2	130.425	1.97315	11	4	4
3	2	76	16.1	0.848732	3	1.63	76.6	28.83	30.7	50.4	10	10	10	0.92	1	4.37	16.02	137.202	1.79115	10	4	4
3	1	76	8.6	0.505171	3	1.55	69	28.72	37.5	40.9	10	10	10	0.93	1	4.31	11.78	147.387	2.13605	11	4	4
3	2	75	40	2.15217	1	1.65	75.5	27.73	29.5	50.6	10	10	10	1.22	0	3.29	15.45	144.536	1.91438	10	4	4
3	1	75	15.3	1.05935	3	1.57	56	22.72	33	35.6	10	10	10	0.9	1	4.46	15	97.2367	1.73637	10	4	4
3	1	74	12.6	1.33854	3	1.61	72	27.78	64.3	24.4	10	10	10	1.19	1	3.36	16.92	118.346	1.6437	9	3	3
3	1	71	25.1	1.33413	3	1.55	75.3	31.34	36.8	45.2	10	10	10	1.05	0	3.82	12.15	155.946	2.071	11	4	3
3	1	70	26.1	1.50158	2	1.56	78.7	32.34	43.4	42.3	10	10	10	0.91	0	4.4	15.63	128.921	1.63814	10	4	3
3	1	84	13.5	0.835969	3	1.56	61.6	25.31	32.7	39.3	10	10	10	0.67	2	5.97	24.59	64.1404	1.04124	8	3	5
3	1	84	14.1	0.877405	3	1.48	55.5	25.34	33.2	35.2	10	10	10	1.1	1	3.62	22.59	54.2286	0.977092	9	3	5
3	1	83	17.4	1.1257	3	1.57	57.3	23.25	30	38.1	10	10	10	0.9	1	4.43	10.15	147.035	2.56606	12	4	5
3	1	82	16.6	1.03464	3	1.46	60.3	28.29	40.2	34.2	10	10	10	0.77	2	5.17	14.43	88.547	1.46844	9	3	5
3	1	82	16.9	0.994196	3	1.57	65.5	26.57	32.6	41.9	10	10	10	0.8	1	5.02	16.4	104.023	1.58814	9	3	5
3	1	82	22.5	1.47646	2	1.44	52.9	25.51	38.3	31.6	10	10	10	0.85	0	4.68	13.88	77.3937	1.46302	10	4	5
3	1	81	21.7	1.40713	2	1.53	64.2	27.43	40.7	36.1	10	10	10	1.22	0	3.27	8.91	174.945	2.725	12	4	5
3	2	80	39	2.0889	1	1.59	76.2	30.14	29.2	47.2	10	10	10	1.25	0	3.21	12.93	158.697	2.08263	11	4	5
3	1	80	17.9	1.1113	3	1.54	81.8	34.49	50	38.2	10	10	10	0.86	1	4.63	15.95	126.783	1.54992	10	4	5
3	1	79	12	0.742782	3	1.44	59.9	28.89	41.1	33.5	10	10	10	0.93	1	4.32	14.51	83.8299	1.3995	10	4	4
3	1	79	22.9	1.4179	2	1.47	56.9	26.33	35.5	34.9	10	10	10	0.87	0	4.59	9.03	136.302	2.39547	12	4	4
3	1	78	13.2	0.811782	3	1.49	58.4	26.31	34.8	36.1	10	10	10	0.41	2	9.7	10.3	127.652	2.18582	9	3	4
3	1	77	20.3	1.31554	3	1.48	49.3	22.51	27.8	33.8	10	10	10	0.87	0	4.6	10.5	103.636	2.10214	12	4	4
3	1	77	20.6	1.20963	3	1.47	69.7	32.26	44.3	36.8	10	10	10	0.88	0	4.54	9.51	158.537	2.27456	12	4	4
3	1	76	23.3	1.31741	3	1.46	68.8	32.28	42.2	37.7	10	10	10	0.94	0	4.24	14.41	101.169	1.47048	10	4	4
3	1	76	21.5	1.30408	3	1.54	73.6	31.03	44.1	39.1	10	10	10	0.89	0	4.51	18.01	101.026	1.37264	9	3	4
3	2	87	16.7	0.881485	3	1.6	79.9	31.21	36.1	48.5	10	10	10	0.62	2	6.48	27.64	79.1192	0.990228	7	3	6
3	1	84	14.6	0.982839	3	1.47	60.5	28	44.1	32.1	10	10	10	0.63	2	6.36	14.82	88.3049	1.45959	8	3	5
3	1	83	18	1.02273	3	1.5	66.9	29.73	37.6	39.6	10	10	10	1.12	1	3.56	10.65	144.199	2.15544	12	4	5
3	1	83	22.3	1.21642	3	1.49	69.7	31.39	38.5	40.7	10	10	10	0.74	1	5.38	18.17	86.3634	1.23907	8	3	5
3	1	82	20.8	1.21604	3	1.58	71.5	28.64	37.1	42.7	10	10	10	0.93	0	4.32	22.28	85.0009	1.18882	9	3	5
3	1	81	20.3	1.20515	3	1.5	67.6	30.04	40.9	37.9	10	10	10	0.61	1	6.56	12.04	128.886	1.90659	9	3	5
3	1	81	15	0.868373	3	1.55	75.2	31.3	41.9	41.5	10	10	10	0.93	1	4.3	13.82	136.92	1.82074	10	4	5
3	1	81	18.9	1.23085	3	1.43	57.4	28.07	42.4	31.4	10	10	10	0.86	1	4.63	16.12	70.7361	1.23234	10	4	5
3	1	79	27.7	1.47507	2	1.56	66.1	27.16	27.2	45.7	10	10	10	1.13	0	3.55	11.52	146.912	2.22258	11	4	4
3	1	79	12.7	0.785009	3	1.59	69.1	27.33	37.6	40.9	10	10	10	1.08	1	3.72	18	103.375	1.49602	9	3	4
3	1	78	20.5	1.27602	3	1.57	73.5	29.82	43.2	39.6	10	10	10	1.04	0	3.84	14.78	129.523	1.76222	10	4	4
3	1	77	16.5	0.95437	3	1.5	74.2	32.98	44.8	38.9	10	10	10	0.96	1	4.16	19.63	86.7698	1.1694	9	3	4
3	1	77	9.8	0.50746	3	1.54	86.3	36.39	44	45.8	10	10	10	0.75	2	5.33	16.08	132.677	1.53739	9	3	4
3	1	86	13.07	0.721611	3	1.4	68.5	34.95	45.3	35.5	10	10	10	0.62	2	6.43	17.6	72.162	1.05346	7	3	6
3	1	83	13.8	0.830426	3	1.48	64.5	29.45	40.6	36.4	10	10	10	0.55	2	7.32	17.03	83.5981	1.2961	7	3	5
3	1	82	23.9	1.22541	3	1.49	65.5	29.5	30.4	43.3	10	10	10	0.84	0	4.78	13.97	105.559	1.61159	10	4	5
3	1	81	17.9	1.07441	3	1.53	74.5	31.83	44.8	39	10	10	10	0.7	2	5.7	13.05	138.609	1.86052	10	4	5
3	1	81	19.7	1.11736	3	1.51	77.5	33.99	45.4	40.2	10	10	10	0.55	2	7.25	22.39	80.9851	1.04497	7	3	5
3	1	80	13.8	0.716751	3	1.51	75	32.89	38.4	43.9	10	10	10	0.71	2	5.62	19.63	89.3919	1.19189	8	3	5
3	1	79	18	1.15067	3	1.41	53.1	26.71	38.2	31.1	10	10	10	1.1	1	3.65	7.16	140.777	2.65117	12	4	4
3	1	78	13	0.725806	3	1.5	71.9	31.96	40.9	40.3	10	10	10	0.85	1	4.72	15.43	106.967	1.48771	10	4	4
3	1	77	6.5	0.424086	3	1.56	57.1	23.46	31.2	37.3	10	10	10	0.46	2	8.78	15.93	91.7762	1.60729	7	3	4
3	1	63	24.9	1.43822	2	1.52	68.7	29.74	38.7	40	10	10	10	0.72	1	5.54	14.32	114.364	1.66469	9	3	1
3	1	84	8.8	0.556182	3	1.59	65.8	26.03	35.9	40	10	10	10	0.74	2	5.43	15.81	112.074	1.70325	9	3	5
3	1	83	10.4	0.592965	3	1.47	67.2	31.1	40.6	37.9	10	10	10	0.37	2	10.75	11.51	126.291	1.87933	8	3	5
3	1	83	19.7	1.20009	3	1.59	74	29.27	40.9	41.5	10	10	10	0.74	2	5.39	13.64	146.093	1.97423	10	4	5
3	1	83	12.7	0.840544	3	1.55	59.3	24.68	35.6	36.3	10	10	10	0.5	2	8.04	14.05	106.203	1.79094	8	3	5
3	2	81	33.8	1.69541	1	1.67	80.3	28.79	27.1	55.6	10	10	10	0.65	1	6.14	11.46	213.433	2.65795	10	4	5
3	1	81	21.6	1.28582	3	1.47	68.8	31.84	44.4	36.3	10	10	10	0.57	1	7.04	15.88	93.7164	1.36216	8	3	5
3	1	79	17.3	0.98553	3	1.44	68.3	32.94	43.8	36.4	10	10	10	0.71	2	5.65	11.42	121.449	1.77817	10	4	4
3	1	78	14.9	0.836845	3	1.48	67	30.59	38.7	39	10	10	10	0.68	2	5.91	14.96	98.8541	1.47543	9	3	4
3	1	77	16.3	0.939938	3	1.49	75.2	33.87	46.1	38.5	10	10	10	0.79	2	5.05	17.74	95.4368	1.26911	8	3	4
3	1	77	17.5	0.880984	3	1.53	81.1	34.64	39.7	46.5	10	10	10	1.23	1	3.25	13.43	146.619	1.80787	11	4	4
3	1	77	17.3	0.859961	3	1.6	95.2	37.19	43	51.5	10	10	10	1.01	1	3.97	10.64	244.889	2.57236	12	4	4
3	1	77	39.4	1.95646	1	1.7	82	28.37	25.3	58.2	10	10	10	0.86	0	4.66	16.81	155.046	1.8908	9	3	4
3	1	74	11.7	0.771016	3	1.51	59.7	26.18	38.8	34.6	10	10	10	0.84	1	4.78	17.96	77.7724	1.30272	9	3	3
3	2	79	34	1.90865	1	1.72	79.4	26.84	30.1	52.7	10	10	10	0.67	1	6	20.76	124.941	1.57357	8	3	4
3	1	77	38.8	2.35437	1	1.43	48.02	23.48	26.2	33.7	10	10	10	0.57	1	6.97	23.49	40.61	0.84569	7	3	4
3	1	76	20.8	1.22071	3	1.57	73.5	29.82	39.8	42	10	10	10	0.91	0	4.39	16.39	116.8	1.58911	10	4	4
3	1	74	14.8	0.74	3	1.5	90	40	47.3	45	10	10	10	0.7	2	5.7	16.34	126.437	1.40486	9	3	3
3	1	74	15.9	0.907357	3	1.55	74.8	31.13	40.7	42.1	10	10	10	0.61	2	6.54	15.03	125.227	1.67416	8	3	3
3	1	74	19.2	1.20144	3	1.54	67.8	28.59	41	37.9	10	10	10	0.86	1	4.65	11.39	147.155	2.17043	11	4	3
3	1	73	14.8	0.874338	3	1.44	53.4	25.75	30.8	35.1	10	10	10	0.67	2	5.93	10.52	103.078	1.93029	11	4	3
3	1	73	31.6	1.80066	1	1.64	83.2	30.93	40.3	47.2	10	10	10	1.53	0	2.62	13.99	173.273	2.08261	10	4	3
3	2	72	45.6	2.30185	1	1.81	98.6	30.1	30.7	64.9	10	10	10	0.89	0	4.47	11.17	323.432	3.28025	12	4	3
3	1	72	21.6	1.17391	3	1.5	69	30.67	36.9	41.4	10	10	10	1.32	0	3.03	10.3	153.779	2.22868	12	4	3
3	1	71	19.2	1.14122	3	1.54	69	29.09	39.1	39.9	10	10	10	0.8	1	4.98	14.99	113.793	1.64918	9	3	3
3	1	71	17.1	1.11361	3	1.64	57.9	21.53	24.8	41.3	10	10	10	0.85	1	4.71	13.34	126.459	2.18409	11	4	3
3	1	70	25.5	1.37055	2	1.55	79.2	32.97	40.5	44.7	10	10	10	0.99	0	4.05	11.42	174.508	2.20338	11	4	3
3	1	70	19.5	1.24805	3	1.59	69.2	27.37	39.9	39.5	10	10	10	0.82	1	4.9	16.4	113.625	1.64198	9	3	3
3	1	73	11.4	0.711973	3	1.47	68.7	31.79	47	34.6	10	10	10	0.75	2	5.3	22.34	66.5198	0.968265	8	3	3
3	1	72	25.3	1.43218	2	1.58	72.6	29.08	36	44.1	10	10	10	0.78	1	5.13	21.35	90.0682	1.24061	8	3	3
3	1	72	15.4	0.889511	3	1.44	59.8	28.84	36.8	35.9	10	10	10	0.85	1	4.68	17.14	70.8483	1.18475	9	3	3
3	1	71	23.4	1.14409	3	1.48	69.4	31.68	32	44.8	10	10	10	0.6	1	6.7	18.98	80.7077	1.16293	6	2	3
3	1	71	18.7	1.14415	3	1.48	62.8	28.67	39.9	35.8	10	10	10	0.92	1	4.36	13.16	105.331	1.67724	11	4	3
3	1	70	21.8	1.2816	3	1.52	67.6	29.26	38.6	39.3	10	10	10	0.94	0	4.24	13.12	122.825	1.81694	11	4	3
3	1	69	19.8	1.0486	3	1.45	67.6	32.15	38.1	39.7	10	10	10	0.98	1	4.09	13.72	102.228	1.51226	10	4	2
3	1	68	13.3	0.709661	3	1.52	70	30.3	34.8	43.3	10	10	10	0.94	1	4.24	13.18	126.607	1.80867	11	4	2
3	2	81	31.5	1.53283	1	1.63	78.2	29.43	26.5	54.6	10	10	10	1.05	0	3.8	13	172.607	2.20725	11	4	5
3	1	81	18.5	1.17811	3	1.6	76.4	29.84	44.4	40.2	10	10	10	0.75	2	5.3	12.2	171.398	2.24343	10	4	5
3	1	81	12.9	0.849823	3	1.54	63.8	26.9	40.5	36	10	10	10	1.05	1	3.8	12.5	126.177	1.9777	11	4	5
3	1	81	18.5	1.20451	3	1.55	71.4	29.72	45.5	36.9	10	10	10	1.14	1	3.5	12.6	142.588	1.99704	11	4	5
3	1	80	18	1.19269	3	1.57	58.8	23.85	33.4	37.2	10	10	10	1.38	1	2.9	11	139.225	2.36778	12	4	5
3	1	79	20.9	1.36234	2	1.41	56.3	28.32	42.9	30.5	10	10	10	1.11	0	3.6	7.5	142.494	2.53098	12	4	4
3	1	79	21.4	1.30118	3	1.53	61.2	26.14	33.6	38.5	10	10	10	1	0	4	8.5	174.814	2.85644	12	4	4
3	1	79	22.1	1.33669	3	1.5	65	28.89	39.7	37.2	10	10	10	2.94	0	1.36	10.9	136.89	2.106	12	4	4
3	1	78	18.6	1.10783	3	1.45	55.9	26.59	33.5	35.3	10	10	10	1.05	1	3.8	8	144.978	2.59352	12	4	4
3	1	84	19.8	1.31074	3	1.46	63.6	29.84	46.6	32.2	10	10	10	0.89	1	4.5	12.7	106.115	1.66847	11	4	5
3	1	81	21.7	1.43832	2	1.51	64.2	28.16	43.6	34.4	10	10	10	1.21	0	3.3	12.6	119.213	1.85689	11	4	5
3	1	81	28.2	1.74686	1	1.58	77.6	31.08	45.3	40.3	10	10	10	1.18	0	3.4	10.7	192.093	2.47542	12	4	5
3	2	80	27.3	1.61194	1	1.61	70.3	27.12	34.3	43.9	10	10	10	0.85	0	4.7	13.4	145.906	2.07547	11	4	5
3	1	80	11.7	0.757874	3	1.51	47.6	20.88	21.9	35.2	10	10	10	1.03	1	3.9	12	92.8075	1.94974	11	4	5
3	1	80	18.6	1.08984	3	1.5	74.1	32.93	45.3	38.4	10	10	10	1.08	1	3.7	10.6	160.471	2.1656	12	4	5
3	2	79	38.9	2.37927	1	1.74	74.1	24.47	29.6	49.5	10	10	10	1.54	0	2.6	10.37	239.737	3.23531	12	4	4
3	1	79	13.5	0.737862	3	1.46	73.5	34.48	44.1	39	10	10	10	0.85	1	4.7	14.5	107.409	1.46135	10	4	4
3	2	79	35.7	1.8961	1	1.6	71.8	28.05	29.3	48.2	10	10	10	1.43	0	2.8	8	245.645	3.42124	12	4	4
3	1	79	21.2	1.11573	3	1.52	75.4	32.64	38.6	43.9	10	10	10	0.95	0	4.2	12.6	142.651	1.89193	11	4	4
3	1	79	21.5	1.4756	2	1.6	58.5	22.85	32.8	37.3	10	10	10	0.58	1	6.9	18.7	85.6224	1.46363	7	3	4
3	1	78	24	1.60259	1	1.52	60.4	26.14	39.6	34.6	10	10	10	1	0	4	11.3	127.419	2.10958	11	4	4
3	1	78	23.1	1.52404	2	1.48	60.5	27.62	42.2	33.2	10	10	10	1.21	0	3.3	14.6	91.4648	1.51182	10	4	4
3	1	77	20.3	1.12102	3	1.46	66.7	31.29	39	38.6	10	10	10	1.21	0	3.3	13.5	104.692	1.5696	11	4	4
3	1	88	21.2	1.38907	2	1.58	53.6	21.47	25.1	38.1	10	10	10	0.98	0	4.1	10.1	140.565	2.62248	12	4	6
3	1	86	16.5	0.966256	3	1.47	69.3	32.07	43.9	36.9	10	10	10	1.11	1	3.6	10.7	140.096	2.02159	12	4	6
3	1	84	18.3	1.1693	3	1.55	59.6	24.81	33.5	37.6	10	10	10	1.18	1	3.4	14.4	104.145	1.74741	10	4	5
3	2	81	32.2	1.89275	1	1.63	69.4	26.12	31.4	45.2	10	10	10	0.8	0	5	16.5	120.69	1.73905	9	3	5
3	1	80	23.4	1.89662	1	1.58	48.7	19.51	33.4	30.8	10	10	10	1.11	0	3.6	9.6	134.366	2.75906	12	4	5
3	2	80	33.2	1.60645	1	1.5	78.6	34.93	37.7	46.5	10	10	10	1.03	0	3.9	15.6	115.66	1.4715	10	4	5
3	1	80	27.5	1.59144	1	1.51	78.1	34.25	46.9	39.4	10	10	10	0.93	0	4.3	13.5	135.355	1.7331	11	4	5
3	1	80	20.1	1.41452	2	1.54	53.7	22.64	33.9	33.7	10	10	10	1.11	0	3.6	9.7	136.859	2.54858	12	4	5
3	1	79	20.5	1.44532	2	1.42	45.8	22.71	34.2	28.6	10	10	10	1.33	0	3	11.1	80.145	1.74989	12	4	4
3	2	77	38.5	2.00929	1	1.66	78.2	28.38	28.9	52.8	10	10	10	0.93	0	4.3	12.7	184.839	2.36367	11	4	4
3	1	72	25.6	1.60662	1	1.53	59.4	25.37	33.8	37.3	10	10	10	1.43	0	2.8	12.1	119.192	2.00659	11	4	3
3	1	71	26	1.54056	1	1.57	66.8	27.1	34.5	41.6	10	10	10	1.18	0	3.4	11.6	149.986	2.24531	11	4	3
3	1	81	9.9	0.626733	3	1.48	66.9	30.54	45.4	34.6	10	10	10	1.33	1	3	14.5	101.838	1.52224	10	4	5
3	1	80	11.9	0.636503	3	1.47	61.8	28.6	31.2	40.4	10	10	10	1.38	1	2.9	12.9	103.628	1.67683	11	4	5
3	1	80	24.6	1.57555	1	1.48	61.3	27.99	41.3	34.2	10	10	10	0.98	0	4.1	14.5	93.3134	1.52224	10	4	5
3	1	80	17.8	1.10635	3	1.5	60.1	26.71	36.6	36.2	10	10	10	0.8	1	5	14.3	96.4769	1.60527	9	3	5
3	1	75	24.3	1.53907	1	1.51	59.7	26.18	36.5	36	10	10	10	1.33	0	3	12.3	113.56	1.90218	11	4	4
3	1	75	24.6	1.61922	1	1.55	65.1	27.1	40.9	36.5	10	10	10	1.11	0	3.6	12	136.507	2.09689	11	4	4
3	1	75	25.6	1.76893	1	1.65	75.1	27.58	44.7	39.4	10	10	10	1.03	0	3.9	16	138.828	1.84857	10	4	4
3	1	75	17.9	1.10269	3	1.53	68.2	29.13	41.2	38	10	10	10	1	1	4	15.8	104.802	1.53669	10	4	4
3	1	70	14.8	0.94864	3	1.54	65.3	27.53	40.3	37	10	10	10	1.18	1	3.4	12.3	131.243	2.00985	11	4	3
3	1	85	7.9	0.454373	3	1.49	62.4	28.11	34.8	38.6	10	10	10	0.75	2	5.3	14.9	94.2866	1.511	9	3	6
3	1	83	20.7	1.23541	3	1.5	74.4	33.07	46.6	37.7	10	10	10	1.14	0	3.5	13.9	122.869	1.65147	10	4	5
3	1	83	15.6	1.05901	3	1.46	41.8	19.61	20.8	31.4	10	10	10	0.91	1	4.4	20.2	43.8478	1.04899	9	3	5
3	1	83	12.4	0.692808	3	1.43	64.2	31.4	39.9	36.6	10	10	10	1	1	4	14.7	86.7584	1.35138	10	4	5
3	1	82	15.8	1.03894	3	1.53	67.7	28.92	44.7	35.6	10	10	10	0.91	1	4.4	22.2	74.0423	1.09368	9	3	5
3	1	82	14	0.840037	3	1.51	69.6	30.52	42.4	38	10	10	10	0.83	1	4.8	21.3	76.4517	1.09844	9	3	5
3	2	82	33.3	1.92869	1	1.6	69.6	27.19	33.1	44.2	10	10	10	1.08	0	3.7	14.9	127.849	1.83691	10	4	5
3	1	79	23.6	1.3443	3	1.5	77.1	34.27	46	39.5	10	10	10	1.08	0	3.7	13.1	135.104	1.75232	11	4	4
3	1	78	26.9	1.65538	1	1.6	66.1	25.82	33.7	41.6	10	10	10	1.6	0	2.5	13.3	136.026	2.05789	11	4	4
3	1	87	17.8	1.14338	3	1.48	58.2	26.57	38.4	34.1	10	10	10	0.98	1	4.1	14.5	88.5944	1.52224	10	4	6
3	1	86	8.8	0.473455	3	1.58	89.6	35.89	45.4	46.4	10	10	10	0.66	2	6.1	18.8	126.236	1.40888	8	3	6
3	1	85	16.5	1.147	3	1.51	56.2	24.65	39	32.8	10	10	10	1.03	1	3.9	18	73.0502	1.29983	9	3	6
3	1	85	14.3	0.806052	3	1.45	63.8	30.34	38.4	37.3	10	10	10	1.11	1	3.6	17.6	75.212	1.17887	9	3	6
3	1	84	15	0.955255	3	1.58	66.8	26.76	38.2	39.2	10	10	10	0.67	2	6	15.5	114.15	1.70884	9	3	5
3	1	84	12.4	0.915113	3	1.57	58.7	23.81	40.3	33.4	10	10	10	0.91	1	4.4	17.3	88.3742	1.50552	9	3	5
3	1	84	9.2	0.575762	3	1.48	51.7	23.6	28.7	35	10	10	10	1.08	1	3.7	17.3	65.9623	1.27587	9	3	5
3	1	83	15.5	0.969916	3	1.54	66	27.83	39.4	37.9	10	10	10	0.85	1	4.7	16.8	97.119	1.4715	9	3	5
3	1	83	18.9	1.40533	2	1.59	61.3	24.25	41.5	34	10	10	10	0.66	2	6.1	13	126.978	2.07142	10	4	5
3	1	89	15.9	1.15407	3	1.55	66.5	27.68	47.5	33.1	10	10	10	0.85	1	4.7	19.8	84.5109	1.27084	9	3	6
3	1	86	19.4	1.11749	3	1.45	66.2	31.49	42.1	36.5	10	10	10	0.69	2	5.8	19.9	69.0215	1.04262	8	3	6
3	1	85	18.3	1.26531	3	1.54	56.5	23.82	36	34.3	10	10	10	0.63	2	6.4	24.2	57.7169	1.02154	7	3	6
3	1	84	23.8	1.45932	2	1.57	69.1	28.03	38.7	40.2	10	10	10	1.05	0	3.8	20.6	87.3664	1.26435	9	3	5
3	1	83	13.7	0.90387	3	1.48	60.1	27.44	41.7	33.2	10	10	10	1.03	1	3.9	13	102.043	1.69788	11	4	5
3	1	83	22.1	1.21101	3	1.46	75.1	35.23	45.4	38.9	10	10	10	0.82	0	4.9	15.6	102.009	1.35831	9	3	5
3	2	82	40.9	2.09782	1	1.63	74.3	27.96	26.5	51.8	10	10	10	1	0	4	12.8	166.561	2.24174	11	4	5
3	2	82	36.7	2.35517	1	1.72	57.3	19.37	15	46.1	10	10	10	0.63	1	6.3	20.2	92.6652	1.61719	7	3	5
3	1	82	9.6	0.674161	3	1.57	60.2	24.42	38.5	35.1	10	10	10	0.82	1	4.9	18.8	83.4012	1.3854	8	3	5
3	1	82	16	0.993306	3	1.56	63.3	26.01	34.9	39.2	10	10	10	0.87	1	4.6	16.5	98.2266	1.55176	10	4	5
3	1	82	21.7	1.3085	3	1.58	67.7	27.12	35.6	41.4	10	10	10	1.03	0	3.9	22.5	79.6964	1.1772	9	3	5
3	1	82	36.1	2.36029	1	1.57	59.5	24.14	33.3	37.7	10	10	10	1.03	0	3.9	10.1	153.437	2.57877	12	4	5
3	1	78	20.8	1.28794	3	1.55	74	30.8	44.7	38.8	10	10	10	1.29	0	3.1	11.4	163.337	2.20725	11	4	4
3	2	83	31.2	1.61933	1	1.72	91.5	30.93	34.5	57	10	10	10	1.18	0	3.4	16.9	176.867	1.93298	9	3	5
3	2	82	28.7	1.39402	2	1.63	88	33.12	34.7	54.7	10	10	10	1.25	0	3.2	9.7	260.319	2.95817	12	4	5
3	1	82	10.2	0.567058	3	1.48	78.5	35.84	47.1	39.4	10	10	10	0.82	1	4.9	13.7	126.474	1.61113	9	3	5
3	1	82	17.7	1.04242	3	1.45	59.9	28.49	37.1	35.7	10	10	10	1.05	1	3.8	17.1	72.6792	1.21334	9	3	5
3	1	82	22.5	1.37961	2	1.57	68	27.59	37.8	40.2	10	10	10	1.03	0	3.9	15.9	111.39	1.63808	10	4	5
3	1	81	17.2	1.2012	3	1.59	68.1	26.94	44	36.2	10	10	10	0.85	1	4.7	14.8	123.907	1.81949	10	4	5
3	1	81	17.6	1.29706	3	1.55	52.2	21.73	34.2	32.6	10	10	10	1.38	1	2.9	12.9	101.821	1.95059	11	4	5
3	1	81	22.7	1.39278	2	1.48	64	29.22	41.2	35.7	10	10	10	1.33	0	3	9.4	150.281	2.34814	12	4	5
3	1	74	23.1	1.52877	2	1.59	68.1	26.94	41	38.2	10	10	10	1.18	0	3.4	12.5	146.706	2.15428	11	4	3
3	1	72	15.9	1.08047	3	1.54	59.6	25.13	38.3	34.9	10	10	10	1.18	1	3.4	11.8	124.863	2.09502	11	4	3
3	1	72	24.8	1.44386	2	1.56	70	28.76	37.1	41.8	10	10	10	1.25	0	3.2	12.2	146.909	2.0987	11	4	3
3	1	72	18.1	1.09259	3	1.55	69.9	29.09	40	39.8	10	10	10	1.21	1	3.3	14.5	121.301	1.73536	10	4	3
3	1	69	24.8	1.83031	1	1.63	69.3	26.08	45.5	36	10	10	10	1.18	0	3.4	13.3	149.512	2.15746	11	4	2
3	1	68	26.2	1.54319	1	1.5	66.5	29.56	39.5	38.2	10	10	10	0.98	0	4.1	12.8	119.26	1.79339	11	4	2
3	1	68	13.6	0.92817	3	1.53	56.3	24.05	35.9	34.3	10	10	10	1.14	1	3.5	12.1	112.971	2.00659	11	4	2
3	2	68	43.5	2.45253	1	1.74	71.2	23.52	20.6	53.7	10	10	10	1.43	0	2.8	12.7	188.092	2.64175	11	4	2
3	1	67	15.7	1.07465	3	1.6	67.7	26.45	41.9	37.4	10	10	10	1.25	1	3.2	13.6	136.246	2.01249	11	4	2
3	2	67	28.9	1.52361	2	1.67	79.5	28.51	29.9	52.9	10	10	10	0.98	0	4.1	13.3	182.073	2.29023	11	4	2
3	1	67	25.1	1.69874	1	1.61	65.1	25.11	38.1	38.3	10	10	10	1.21	0	3.3	13.1	138.208	2.123	11	4	2
3	1	67	25.9	1.48485	2	1.52	79.6	34.45	46.7	40.3	10	10	10	1.05	0	3.8	17.5	108.43	1.36219	9	3	2
3	1	65	26.7	1.83323	1	1.57	50.1	20.33	24.6	35.9	10	10	10	1.14	0	3.5	12.4	105.232	2.10045	11	4	2
3	1	84	20.1	1.35647	2	1.55	58.5	24.35	35.7	35.6	10	10	10	1.38	0	2.9	15.5	94.9687	1.6234	10	4	5
3	1	80	20.3	1.45205	2	1.52	57.8	25.02	41.1	32.3	10	10	10	1.43	0	2.8	10.5	131.224	2.27031	12	4	5
3	1	80	19.7	1.39204	2	1.55	60	24.97	40.3	34	10	10	10	1.29	1	3.1	13.9	108.616	1.81026	10	4	5
3	1	78	23.7	1.589	1	1.66	62.8	22.79	31.1	41.1	10	10	10	1.29	0	3.1	14.1	133.7	2.12898	10	4	4
3	2	75	41.7	2.52502	1	1.74	76.6	25.3	31.2	50	10	10	10	1.74	0	2.3	10.2	251.955	3.28924	12	4	4
3	1	74	10.8	0.647362	3	1.56	77.8	31.97	45	40.6	10	10	10	1.18	1	3.4	13.8	144.348	1.85537	10	4	3
3	1	73	16.3	1.01453	3	1.55	76.3	31.76	46.8	38.6	10	10	10	1.05	1	3.8	16.9	113.604	1.48891	9	3	3
3	1	70	13.6	0.856018	3	1.48	56	25.57	34.5	34.8	10	10	10	1.08	1	3.7	11.1	111.357	1.98851	12	4	3
3	1	68	28.1	1.59227	1	1.57	89.8	36.43	49	43.5	10	10	10	1.18	0	3.4	14.9	156.973	1.74802	10	4	2
3	2	67	36.2	1.8908	1	1.73	86	28.73	29.9	57.3	10	10	10	1.21	0	3.3	12.9	220.725	2.56657	11	4	2
3	1	67	25.2	1.66211	1	1.61	56.5	21.8	26.7	39.3	10	10	10	1.43	0	2.8	14.3	109.884	1.94485	10	4	2
3	1	64	22	1.3697	2	1.64	73.5	27.33	38	43.2	10	10	10	1.14	0	3.5	14.4	148.713	2.02331	10	4	1
3	1	63	32.2	1.89142	1	1.7	77.7	26.89	33.3	49.2	10	10	10	1.29	0	3.1	13.8	178.96	2.30322	10	4	1
3	1	62	18.4	1.28776	3	1.65	62.1	22.81	34	38.9	10	10	10	1.18	1	3.4	12.8	143.495	2.31071	11	4	1
3	1	85	15.3	1.08107	3	1.48	53.1	24.24	38.4	31	10	10	10	0.77	2	5.2	13.2	88.7916	1.67216	10	4	6
3	2	82	32.7	1.99609	1	1.65	71.7	26.34	34.4	44.6	10	10	10	1.05	0	3.8	14.9	142.328	1.98504	10	4	5
3	1	81	18.9	1.04851	3	1.51	78.9	34.6	45.6	41.1	10	10	10	1.08	1	3.7	13.7	134.745	1.7078	10	4	5
3	1	80	19	1.17976	3	1.53	65.6	28.02	39.4	37.7	10	10	10	1.23	1	3.25	24.2	65.8162	1.0033	9	3	5
3	1	77	19.7	1.0329	3	1.45	76.7	36.48	44.1	40.1	10	10	10	1.11	1	3.6	15.6	102.012	1.33001	10	4	4
3	1	77	13.2	0.815318	3	1.56	84.1	34.56	50.6	39.4	10	10	10	0.65	2	6.2	35.59	60.5031	0.719418	8	3	4
3	1	77	20.9	1.34881	3	1.52	59.5	25.75	36.5	35.8	10	10	10	1.03	0	3.9	20.3	69.8709	1.1743	9	3	4
3	1	76	19	1.29771	3	1.63	68.1	25.63	39.8	38.9	10	10	10	1.05	1	3.8	15.7	124.464	1.82766	10	4	4
3	1	76	17.1	1.08914	3	1.57	60.7	24.63	33.7	38.7	10	10	10	0.65	2	6.2	15.4	102.66	1.69127	9	3	4
3	2	76	33.8	1.8227	1	1.73	94.8	31.67	38.4	55.5	10	10	10	1.35	0	2.96	16.88	185.943	1.96142	9	3	4
3	1	75	17.9	1.0564	3	1.58	75.7	30.32	42.6	42.3	10	10	10	0.95	1	4.2	14.9	134.568	1.77765	10	4	4
3	1	75	17.9	0.961205	3	1.4	70	35.71	45.6	36.5	10	10	10	1.14	1	3.5	17.4	74.5898	1.06557	9	3	4
3	1	86	16	0.980612	3	1.55	70	29.14	41	39.2	10	10	10	1.04	1	3.85	25.59	68.831	0.9833	9	3	6
3	1	83	15.3	0.83279	3	1.47	78.4	36.28	46.6	39.7	10	10	10	1	1	4	21.8	77.7924	0.99225	9	3	5
3	1	82	16.1	1.01496	3	1.57	71.5	29.01	42.4	39.1	10	10	10	0.95	1	4.2	14.58	127.727	1.78639	10	4	5
3	1	81	20.8	1.21179	3	1.43	56.2	27.48	34.2	35.1	10	10	10	0.43	1	9.3	13.9	80.3185	1.42915	7	3	5
3	1	77	16.7	1.11864	3	1.48	49.8	22.74	30.8	32.7	10	10	10	0.8	1	4.97	19.89	55.2645	1.10973	8	3	4
3	1	77	8.8	0.540225	3	1.47	54.6	25.27	32	35.2	10	10	10	0.82	1	4.9	17.8	66.3514	1.21523	8	3	4
3	1	77	12.9	0.830514	3	1.56	59.4	24.41	32.8	37.8	10	10	10	0.91	1	4.4	18.2	83.565	1.40682	9	3	4
3	1	77	20.5	1.26285	3	1.55	79.1	32.92	48	39	10	10	10	1.06	0	3.76	16.86	118.053	1.49245	9	3	4
3	1	76	16.1	1.07375	3	1.53	57.5	24.56	35.5	35.1	10	10	10	1.11	1	3.6	13.9	100.438	1.74674	10	4	4
3	1	75	7.3	0.452838	3	1.38	43.9	23.05	26.4	30.7	10	10	10	1.05	1	3.8	20	38.7593	0.8829	9	3	4
3	1	72	21.8	1.31318	3	1.56	73.6	30.24	42.2	40.4	10	10	10	0.87	0	4.6	22.96	82.0759	1.11516	9	3	3
3	1	72	20.5	1.17265	3	1.55	70.8	29.47	37.5	42	10	10	10	1.18	0	3.4	12.7	140.277	1.98131	11	4	3
3	1	72	20.6	1.34895	3	1.5	59.5	26.44	38.7	34.36	10	10	10	1.08	0	3.7	13.9	98.2623	1.65147	10	4	3
3	1	72	20	1.22916	3	1.51	67.8	29.74	42.4	37.1	10	10	10	1.18	1	3.4	11.7	135.582	1.99973	11	4	3
3	2	71	27.9	1.45703	2	1.56	62.5	25.68	21.5	46.6	10	10	10	1.29	0	3.1	16	100.016	1.60026	10	4	3
3	1	71	16.1	1.037	3	1.55	74.6	31.05	47.3	37.3	10	10	10	0.91	1	4.4	14.6	128.571	1.72347	10	4	3
3	1	71	17.6	1.21101	3	1.5	50.6	22.49	31.9	32.7	10	10	10	1.05	1	3.8	13	89.3495	1.7658	11	4	3
3	1	70	14.4	0.9702	3	1.54	54.7	23.06	32.2	35.2	10	10	10	0.89	1	4.5	13.2	102.443	1.87282	11	4	3
3	1	70	17.5	1.01844	3	1.52	79	34.19	47	39.7	10	10	10	1.11	1	3.6	14	134.516	1.70274	10	4	3
3	1	70	24	1.50156	2	1.55	71	29.55	43	38.4	10	10	10	1.21	0	3.3	11.5	155.352	2.18806	11	4	3
3	1	70	11.9	0.883834	3	1.46	43.4	20.36	30.2	28.7	10	10	10	1.18	1	3.4	10.6	86.7574	1.99902	12	4	3
3	1	70	14.1	0.82411	3	1.6	74.9	29.26	38.4	43.8	10	10	10	1	1	4	15.6	131.411	1.75448	10	4	3
3	1	68	21.2	1.2576	3	1.55	74.8	31.13	43	40.5	10	10	10	0.89	0	4.5	13.6	138.395	1.85019	11	4	2
3	1	66	21	1.06687	3	1.49	85.4	38.47	46.1	43.7	10	10	10	1.11	0	3.6	15	128.179	1.50093	10	4	2
3	1	64	19.2	1.03597	3	1.5	86.9	38.62	49.4	41.7	10	10	10	0.93	1	4.3	14.4	138.529	1.59413	10	4	1
3	1	62	29.2	1.77123	1	1.49	61.9	27.88	37.1	36.6	10	10	10	0.98	0	4.1	10.8	129.038	2.08462	12	4	1
3	2	84	32.5	1.79894	1	1.63	72.9	27.44	30.6	48	10	10	10	1	0	4	15	139.454	1.91295	10	4	5
3	2	83	30.7	1.65101	1	1.62	78.8	30.03	34.7	48.8	10	10	10	1	0	4	11	202.393	2.56844	12	4	5
3	1	82	21.5	1.32135	3	1.51	68.4	30	42.9	37.1	10	10	10	1	0	4	17	94.1379	1.37629	9	3	5
3	1	81	15.9	0.818159	3	1.52	71.2	30.82	33.6	44.9	10	10	10	0.8	1	5	19	89.3309	1.25465	8	3	5
3	1	80	20.7	1.07069	3	1.5	70.7	31.42	38.7	43.5	10	10	10	0.8	0	5	16	101.434	1.43471	9	3	5
3	1	78	9.4	0.497981	3	1.43	71.5	34.97	43	38.6	10	10	10	1	1	4	12	118.364	1.65544	11	4	4
3	1	77	13.2	0.727057	3	1.46	74.3	34.86	45.1	38.7	10	10	10	1	1	4	20	78.7194	1.05948	9	3	4
3	1	75	23.7	1.54028	1	1.66	82.8	30.05	46	42.4	10	10	10	1	0	4	16	155.346	1.87616	10	4	4
3	2	75	29.9	1.47687	2	1.71	95.6	32.69	34.8	59.2	10	10	10	0.8	0	5	12	256.733	2.68549	10	4	4
3	1	72	27.3	1.43623	2	1.49	81.3	36.62	45.5	42.2	10	10	10	1	0	4	12	152.532	1.87616	11	4	3
3	1	71	21.5	1.39013	2	1.59	70.2	27.77	41.3	39.1	10	10	10	1.33	0	3	13	145.414	2.07142	11	4	3
3	1	70	22	1.19043	3	1.55	76	31.63	38.5	44.4	10	10	10	1.33	0	3	11	173.851	2.28751	12	4	3
3	1	70	25.1	1.71102	1	1.56	63	25.89	40.3	35.7	10	10	10	1.33	0	3	13	124.081	1.96955	11	4	3
3	1	68	32.9	1.76828	1	1.55	81.5	33.92	42.2	44.7	10	10	10	1	0	4	12	170.896	2.09689	11	4	2
3	1	67	25.5	1.30676	3	1.57	84.1	34.12	39.8	48.1	10	10	10	1	0	4	16	136.902	1.62785	10	4	2
3	1	82	25.2	1.34488	3	1.56	85.4	35.09	43.7	45.6	10	10	10	1.05	0	3.8	12.52	174.648	2.04506	11	4	5
3	1	82	18	1.07152	3	1.47	71.5	33.09	46.5	36.3	10	10	10	1.02	1	3.91	13.16	117.524	1.6437	11	4	5
3	1	81	24.5	1.2958	3	1.58	85.1	34.09	41.6	47.2	10	10	10	0.94	0	4.27	13.32	169.222	1.98851	11	4	5
3	1	81	20.7	1.3979	2	1.57	64.6	26.21	40.5	36.5	10	10	10	0.65	1	6.13	17.34	97.0324	1.50205	8	3	5
3	1	78	22.4	1.27257	3	1.44	60	28.94	35.8	36.5	10	10	10	1.12	0	3.56	9.77	124.708	2.07847	12	4	4
3	1	76	23.2	1.21379	3	1.41	59.4	29.88	41.4	38	10	10	10	1.04	0	3.85	15.27	73.841	1.24311	10	4	4
3	1	75	28.8	1.86909	1	1.52	60.9	26.36	38.4	35.6	10	10	10	0.92	0	4.37	10.45	138.924	2.28118	12	4	4
3	1	75	19.8	1.0944	3	1.52	64.6	27.96	31.8	41.8	10	10	10	1.46	1	2.74	9.02	170.727	2.64283	12	4	4
3	1	74	18.3	1.06242	3	1.58	83.4	33.41	45.7	43	10	10	10	0.88	1	4.52	10.92	202.291	2.42555	12	4	3
3	1	73	26.5	1.47222	2	1.5	74.3	33.02	42.6	40.5	10	10	10	1.25	0	3.19	9.19	185.592	2.49787	12	4	3
3	1	73	25.1	1.51855	2	1.54	71.6	30.19	42.3	39.2	10	10	10	0.98	0	4.08	13.16	134.501	1.87851	11	4	3
3	1	72	22.8	1.27239	3	1.52	64.2	27.79	32.1	41.4	10	10	10	1.5	0	2.66	10.47	146.172	2.27682	12	4	3
3	1	70	22.8	1.27524	3	1.59	86.4	34.18	44.9	45.2	10	10	10	1.02	0	3.92	12.55	185.388	2.14569	11	4	3
3	1	66	18.7	0.975695	3	1.51	77.5	33.99	37.8	43.7	10	10	10	1.18	1	3.39	9.56	189.671	2.44737	12	4	2
3	1	61	28.2	1.51907	2	1.55	78	32.47	39.8	44.6	10	10	10	1.09	0	3.68	9.35	209.913	2.69119	12	4	1
3	1	60	24.6	1.56025	1	1.68	80.6	28.56	41.9	44.5	10	10	10	1.18	0	3.39	10.99	226.63	2.81178	12	4	1
3	1	85	18.1	1.10744	3	1.48	59.4	27.12	36.4	35.8	10	10	10	0.71	2	5.67	15.37	85.303	1.43608	9	3	6
3	1	80	20	1.10565	3	1.5	68.7	30.53	37.6	40.7	10	10	10	1.14	1	3.52	11.31	139.437	2.02966	11	4	5
3	1	79	18.3	1.07175	3	1.45	65.7	31.25	42.4	35.9	10	10	10	0.93	1	4.32	12.57	108.445	1.65061	11	4	4
3	1	75	17.2	0.980443	3	1.51	66.2	29.03	36.5	40	10	10	10	1.22	1	3.27	10.82	143.149	2.16237	12	4	4
3	1	74	23	1.46705	2	1.53	69.1	29.52	44.1	36.7	10	10	10	1.18	0	3.38	10.61	158.127	2.28838	12	4	3
3	1	73	23.8	1.44324	2	1.52	62.2	26.92	35.5	38.1	10	10	10	1.07	0	3.74	13.34	111.15	1.78698	11	4	3
3	1	73	21.2	1.25881	3	1.51	73	32.02	44.4	38.4	10	10	10	1.23	0	3.26	8.74	195.42	2.67699	12	4	3
3	1	72	23.8	1.58465	1	1.52	57.7	24.97	36.6	34.7	10	10	10	1.3	0	3.07	8.78	156.659	2.71507	12	4	3
3	1	71	23.6	1.40529	2	1.52	66.3	28.7	38.3	38.8	10	10	10	1.2	0	3.33	8.47	186.597	2.81444	12	4	3
3	1	71	22.6	1.4125	2	1.5	35.3	15.69	41.9	36	10	10	10	1.16	0	3.44	13.97	58.0047	1.64319	10	4	3
3	1	70	25.2	1.44638	2	1.56	84.5	34.72	47.1	42.4	10	10	10	1.12	0	3.57	9.73	222.358	2.63146	12	4	3
3	1	69	20	1.16177	3	1.47	66.8	30.91	41.4	37.2	10	10	10	1.33	1	3	8.24	175.359	2.62513	12	4	2
3	1	69	21.5	1.26659	3	1.63	88.8	33.42	46.5	45.1	10	10	10	1.26	0	3.17	10.7	238.135	2.68171	12	4	2
3	1	66	23	1.07811	3	1.47	88.6	41	45.2	46.1	10	10	10	1.08	0	3.7	8.01	239.265	2.70051	12	4	2
3	2	66	37.1	2.31132	1	1.65	63.8	23.43	27.8	43.7	10	10	10	1.29	0	3.11	12.67	148.936	2.33442	11	4	2
3	1	64	24.1	1.35619	2	1.47	66.6	30.82	39.2	38.4	10	10	10	1.16	0	3.44	9.8	147.003	2.20725	12	4	1
3	1	82	15.9	1.03647	3	1.46	47	22.05	26.6	32.7	10	10	10	0.99	1	4.04	11.32	87.978	1.87187	11	4	5
3	1	81	20.8	1.16214	3	1.55	83.4	34.71	45.7	43	10	10	10	0.99	0	4.03	11.17	187.875	2.2527	12	4	5
3	1	81	20.2	1.1864	3	1.49	60.7	27.34	34.3	37.8	10	10	10	1.02	0	3.93	12.19	112.108	1.84692	11	4	5
3	1	80	14.7	1.03277	3	1.49	58.5	26.35	43.1	31.6	10	10	10	0.85	1	4.71	12.76	103.218	1.76442	11	4	5
3	1	80	18.8	1.0436	3	1.46	71.7	33.64	43.6	38.4	10	10	10	0.91	1	4.38	11.62	130.748	1.82355	11	4	5
3	2	77	26.7	1.46257	2	1.64	76.6	28.48	32.5	49.1	10	10	10	0.9	0	4.42	11.83	188.656	2.46287	11	4	4
3	2	77	27.4	1.44651	2	1.61	78	30.09	33.6	49.1	10	10	10	1.14	0	3.5	13.46	161.165	2.06622	11	4	4
3	1	75	19.3	1.06199	3	1.54	78.5	33.1	42.2	43.1	10	10	10	1.09	1	3.67	13.45	144.284	1.83801	11	4	4
3	1	74	26.8	1.37337	2	1.57	93.8	38.05	46.1	48.1	10	10	10	1.28	0	3.12	11.2	218.131	2.3255	11	4	3
3	2	74	32.1	1.87852	1	1.59	71.7	28.36	36.5	43.2	10	10	10	1.16	0	3.46	13.9	138.904	1.9373	10	4	3
3	1	71	21.1	1.2373	3	1.52	68.1	29.48	39.1	39.4	10	10	10	1.1	0	3.63	10.24	158.534	2.32796	12	4	3
3	1	72	28.8	1.58901	1	1.48	68.6	31.32	39	39.7	10	10	10	1.22	0	3.29	11.17	135.557	1.97605	12	4	3
3	1	90	26.3	1.35337	2	1.62	77.5	29.53	30.6	51	10	10	10	1.35	0	2.97	8.67	252.548	3.25869	12	4	7
3	1	84	14.3	0.745779	3	1.48	73	33.33	39.3	42	10	10	10	1.25	1	3.19	15.97	100.895	1.38212	10	4	5
3	1	82	20.2	1.08283	3	1.52	64.9	28.09	#NULL!	43.1	10	10	10	1.06	0	3.77	10.85	142.59	2.19708	12	4	5
3	1	81	11.2	0.713257	3	1.58	72.5	29.04	43	39.2	10	10	10	1.25	1	3.2	13.46	142.668	1.96783	11	4	5
3	1	78	17.7	0.847652	3	1.43	83.4	40.78	46.1	42.7	10	10	10	1.22	1	3.28	8.21	201.798	2.41964	12	4	4
3	1	77	22.7	1.36935	2	1.52	65.1	28.18	38	38.3	10	10	10	1.36	0	2.94	9.34	166.153	2.55228	12	4	4
3	1	73	21.2	1.17989	3	1.46	69.1	32.42	41.6	38.3	10	10	10	1.83	0	2.19	7.9	185.342	2.68223	12	4	3
3	1	73	21.7	1.36835	2	1.55	66.5	27.68	39.6	38.1	10	10	10	1.24	0	3.23	13.47	124.225	1.86805	11	4	3
3	1	71	16.3	0.971283	3	1.54	69.6	29.35	39.8	39.8	10	10	10	1.44	1	2.78	9.97	172.577	2.47956	12	4	3
3	1	67	28.1	1.72275	1	1.5	61.5	27.33	37.1	36.7	10	10	10	1.06	0	3.79	10.55	133.816	2.17587	12	4	2
3	1	79	16.8	0.965253	3	1.46	65.6	30.78	40.4	37.1	10	10	10	1.06	1	3.78	13	106.926	1.62997	11	4	4
3	1	76	21.7	1.25969	3	1.52	65.7	28.44	36.3	39.8	10	10	10	1.25	0	3.2	13	120.475	1.83372	11	4	4
3	1	75	17.4	1.14453	3	1.48	57.7	26.34	39	33.3	10	10	10	1.24	1	3.23	15.56	81.8498	1.41854	10	4	4
3	1	75	19.6	1.342	3	1.57	55.1	22.35	31.1	36	10	10	10	1.11	1	3.6	10.09	142.231	2.58132	12	4	4
3	1	75	14	0.762962	3	1.42	58.1	28.81	32.9	37	10	10	10	1.34	1	2.98	15.13	74.5884	1.28379	10	4	4
3	1	74	22.3	1.40464	2	1.64	77.7	28.89	42.1	42.7	10	10	10	1.32	0	3.03	13.08	173.077	2.2275	11	4	3
3	1	73	22.8	1.31924	3	1.57	78.1	31.68	42.5	42.6	10	10	10	1.29	0	3.09	11.84	171.804	2.19979	11	4	3
3	1	71	17.4	0.878225	3	1.55	90.4	37.63	44.5	47.6	10	10	10	1.03	1	3.87	11.4	199.535	2.20725	11	4	3
3	1	71	15.7	0.95456	3	1.52	69.1	29.91	42.2	38	10	10	10	1.65	1	2.42	10.14	162.448	2.35092	12	4	3
3	1	68	23.4	1.46391	2	1.56	77.3	31.76	46.9	38.9	10	10	10	1.69	0	2.36	9.5	208.337	2.69517	12	4	2
3	1	89	14.1	0.770655	3	1.46	72.1	33.82	42.1	39	10	10	10	1.25	1	3.2	14.5	105.363	1.46135	10	4	6
3	1	84	20.2	1.29376	3	1.51	65.6	28.77	35.6	35.6	10	10	10	0.59	1	6.8	24.1	63.686	0.970824	7	3	5
3	1	83	18.2	1.25758	3	1.48	54.9	25.06	39.2	31.7	10	10	10	0.89	1	4.5	19.9	60.8935	1.10917	9	3	5
3	1	83	22.7	1.21524	3	1.54	81.4	34.32	42.8	44.3	10	10	10	0.73	1	5.5	18.9	106.471	1.308	8	3	5
3	1	83	23.5	1.15931	3	1.41	74.2	37.32	42.8	40.3	10	10	10	0.85	0	4.7	11	128.045	1.72567	12	4	5
3	1	82	9.8	0.536536	3	1.4	60	30.61	37.1	35.8	10	10	10	0.58	2	6.9	23.7	46.939	0.782316	7	3	5
3	1	82	22.3	1.31887	3	1.54	77.8	32.8	45.7	40.1	10	10	10	0.75	1	5.3	21.4	89.8743	1.1552	8	3	5
3	1	81	13.8	0.901071	3	1.45	55.7	26.49	39	32.2	10	10	10	0.8	1	5	12.5	92.4538	1.65985	10	4	5
3	1	81	15.5	0.949968	3	1.55	79.2	32.97	47.2	39.2	10	10	10	0.85	1	4.7	13.7	145.466	1.83669	10	4	5
3	1	78	24.9	1.54888	1	1.45	59	28.06	39.7	33.8	10	10	10	0.75	1	5.3	13.7	89.3533	1.51446	9	3	4
3	1	78	18.5	1.00248	3	1.45	79.9	38	48.8	38.8	10	10	10	0.67	2	6	15.3	108.351	1.35609	9	3	4
3	1	76	23.9	1.56481	1	1.6	69.6	27.19	40.8	39.1	10	10	10	0.95	0	4.2	12	158.745	2.28083	11	4	4
3	1	75	18.3	0.994648	3	1.48	71.2	32.51	40.4	40.3	10	10	10	0.71	2	5.6	14.8	106.187	1.49139	9	3	4
3	1	73	23.4	1.39286	2	1.5	64.7	28.76	38.5	37.8	10	10	10	1.05	0	3.8	15.9	93.4097	1.44374	10	4	3
3	1	73	22.3	1.12022	3	1.53	87.9	37.55	44.1	46.6	10	10	10	0.69	1	5.8	16.9	126.283	1.43667	8	3	3
3	1	72	23.2	1.34375	3	1.45	66.1	31.44	42.2	36.3	10	10	10	0.82	0	4.9	20.6	66.5754	1.00719	8	3	3
3	1	72	25.4	1.66421	1	1.51	61.2	26.84	40	34.8	10	10	10	0.78	1	5.1	22.2	64.4994	1.05391	8	3	3
3	1	71	28.9	1.2985	3	1.53	106.6	45.54	48.5	52.1	10	10	10	0.8	0	5	21.2	122.086	1.14527	8	3	3
3	1	67	24.8	1.42107	2	1.46	61.7	28.95	36.5	37.2	10	10	10	0.98	0	4.1	14.2	92.0703	1.49223	10	4	2
3	1	83	15	0.886705	3	1.53	62.3	26.61	33.1	39.6	10	10	10	0.57	2	7	10	151.263	2.42797	10	4	5
3	1	83	16.9	1.05873	3	1.44	64.6	31.15	46.1	33.1	10	10	10	0.67	2	6	13	100.909	1.56205	10	4	5
3	1	83	17.8	1.1156	3	1.5	61.7	27.42	38.6	35.9	10	10	10	0.4	2	10	16	88.5218	1.43471	7	3	5
3	2	83	19.2	1.16817	3	1.7	70.2	24.29	28.8	47.5	10	10	10	1	1	4	12	185.939	2.6487	11	4	5
3	2	81	29.1	1.61521	1	1.61	72.4	27.93	32	46.7	10	10	10	0.4	1	10	12	167.795	2.31761	8	3	5
3	2	80	32	1.893	1	1.58	67.6	27.08	34.2	42.2	10	10	10	1	0	4	12	149.21	2.20725	11	4	5
3	1	78	16.2	0.882747	3	1.52	71.2	30.82	37.3	42.4	10	10	10	1	1	4	14	121.235	1.70274	10	4	4
3	1	77	20.3	1.18089	3	1.55	71.6	29.8	39.2	41.3	10	10	10	1	0	4	14	128.689	1.79733	10	4	4
3	1	75	19.7	1.36823	2	1.59	61.3	24.25	37.4	36.4	10	10	10	1	1	4	12	137.559	2.24404	11	4	4
3	1	75	18.7	1.20316	3	1.58	71.2	28.52	42.6	38.8	10	10	10	1	1	4	14	134.705	1.89193	10	4	4
3	1	91	15.4	0.867533	3	1.43	56.9	27.83	32.8	36.3	10	10	10	0.8	1	5	13	86.9487	1.5281	10	4	7
3	1	90	8.7	0.602108	3	1.46	44.6	20.92	27.3	30.8	10	10	10	0.67	2	6	16	59.066	1.32435	9	3	7
3	1	85	20	1.10815	3	1.47	67.8	31.38	39.4	39	10	10	10	0.8	1	5	16	91.6616	1.35194	9	3	6
3	1	84	18.9	1.24027	3	1.61	66.2	25.54	37.1	39.5	10	10	10	1	1	4	16	115.069	1.73821	10	4	5
3	1	81	20.6	1.37954	2	1.52	59.3	25.67	38.6	34.5	10	10	10	1	0	4	10	141.361	2.38383	12	4	5
3	2	79	35.5	1.86974	1	1.59	71.3	28.2	29.1	48	10	10	10	1	0	4	13	147.692	2.07142	11	4	4
3	1	79	14.1	0.719619	3	1.49	80.5	36.26	43.1	43.5	10	10	10	0.67	2	6	14	129.455	1.60814	9	3	4
3	1	78	22	1.38003	2	1.55	64	26.64	37	38.3	10	10	10	1	0	4	18	89.4672	1.39793	9	3	4
3	1	77	16.1	0.910176	3	1.5	78.2	34.76	46.3	39.8	10	10	10	1	1	4	12	149.593	1.91295	11	4	4
3	1	76	21.6	1.33071	3	1.46	52.1	24.44	30	34.6	10	10	10	0.8	0	5	15	73.5985	1.41264	9	3	4
3	1	88	36.6	2.10526	1	1.58	81	32.45	43.6	43.4	10	10	10	0.67	1	6	13	165.034	2.03746	10	4	6
3	1	81	16.2	0.920455	3	1.5	67.1	29.82	37.8	39.6	10	10	10	1.25	1	3.2	10.28	149.835	2.23302	12	4	5
3	1	80	20	1.39289	2	1.59	59.9	23.69	36.2	36.3	10	10	10	1	1	4	13	124.078	2.07142	11	4	5
3	1	80	17.1	1.22464	3	1.49	53.9	24.28	39.3	31	10	10	10	1.04	1	3.85	10.85	111.843	2.07502	12	4	5
3	1	80	25.1	1.67685	1	1.61	65.7	25.35	37.7	38.8	10	10	10	1	0	4	12	152.267	2.31761	11	4	5
3	1	80	19.6	1.10619	3	1.51	70.7	31.01	39.8	40.4	10	10	10	1	1	4	12	137.846	1.94974	11	4	5
3	1	79	16.6	0.91769	3	1.5	77.8	34.58	44.9	40.7	10	10	10	1	1	4	15	119.062	1.53036	10	4	4
3	1	79	17.8	1.16087	3	1.5	59.2	26.31	38.5	34.5	10	10	10	1.33	1	3	9	150.996	2.5506	12	4	4
3	1	79	24.5	1.49249	2	1.59	68.2	26.98	35.9	41.5	10	10	10	1.33	0	3	10	183.652	2.69285	12	4	4
3	1	78	21.1	1.19177	3	1.42	60	29.76	37.2	35.7	10	10	10	1	0	4	11	105.948	1.7658	12	4	4
3	1	78	18.2	1.24191	3	1.48	54.5	24.88	37.9	32.1	10	10	10	0.8	1	5	12	100.246	1.83937	10	4	4
3	1	78	22.3	1.36009	2	1.61	69.3	26.74	35.5	42.5	10	10	10	1	0	4	17	113.372	1.63596	9	3	4
3	1	77	23.7	1.60934	1	1.6	61.9	24.18	35.8	37.7	10	10	10	1	0	4	10	169.42	2.73699	12	4	4
3	1	77	20.4	1.15238	3	1.52	68.4	29.61	36.9	40.9	10	10	10	0.8	0	5	14	116.467	1.70274	9	3	4
3	1	88	14.9	0.972309	3	1.42	52.6	26.09	38	30.9	10	10	10	1	1	4	12	85.141	1.61865	11	4	6
3	1	84	18.8	1.09454	3	1.56	69.9	28.72	37.1	41.8	10	10	10	0.4	2	10	15	119.315	1.70694	7	3	5
3	1	84	25.4	1.29146	3	1.47	83.9	38.83	46.7	42.5	10	10	10	0.4	1	10	16	113.428	1.35194	7	3	5
3	1	84	20	1.19043	3	1.48	62.2	28.4	37.7	36.8	10	10	10	0.4	2	10	16	85.8068	1.37953	7	3	5
3	2	83	38	2.21493	1	1.69	69.3	24.26	25.5	49	10	10	10	0.8	0	5	18	120.67	1.74127	8	3	5
3	1	82	17.1	1.14119	3	1.55	59.1	24.6	35.8	36	10	10	10	1	1	4	15	99.1408	1.67751	10	4	5
3	2	82	27.2	1.47029	2	1.57	72.9	29.58	34.1	45.6	10	10	10	0.8	0	5	14	135.623	1.8604	9	3	5
3	1	82	16.5	1.14824	3	1.52	51.8	22.42	32.4	33.2	10	10	10	0.8	1	5	18	68.6013	1.32435	8	3	5
3	1	79	21.9	1.48563	2	1.58	63.6	25.48	39.1	36.8	10	10	10	1	0	4	12	140.381	2.20725	11	4	4
3	1	78	15.4	0.877292	3	1.44	56.8	27.39	36.4	36.4	10	10	10	1	1	4	16	72.0888	1.26917	10	4	4
3	1	76	20.8	1.43817	2	1.54	55.6	23.44	34.9	34.3	10	10	10	1.14	0	3.5	9.47	145.142	2.61048	12	4	4
3	1	76	21	1.21308	3	1.43	63.8	31.2	41.5	35.4	10	10	10	1.17	0	3.42	7.42	170.809	2.67726	12	4	4
3	1	76	20.5	1.20214	3	1.56	69.1	28.39	36.7	41.5	10	10	10	1.25	0	3.2	8.58	206.206	2.98416	12	4	4
3	1	75	31.6	1.93707	1	1.56	73.1	30.04	42.9	39.7	10	10	10	1.62	0	2.47	9.01	207.731	2.84174	12	4	4
3	1	74	22.5	1.56522	1	1.6	57.1	22.3	32.1	36.8	10	10	10	0.98	0	4.1	8.01	195.109	3.41697	12	4	3
3	1	73	24.4	1.6033	1	1.51	56.3	24.69	35	34.7	10	10	10	1.69	0	2.37	8.86	148.673	2.64073	12	4	3
3	1	71	23.1	1.46113	2	1.46	45	21.11	21	33.7	10	10	10	1.38	0	2.89	7.5	127.138	2.82528	12	4	3
3	1	81	18.7	1.03738	3	1.45	78.7	37.43	49.2	37.9	10	10	10	0.64	2	6.24	12.45	131.155	1.66652	9	3	5
3	1	78	22.9	1.50318	2	1.6	71.7	28.01	42.6	39	10	10	10	0.62	1	6.49	15.6	125.796	1.75448	8	3	4
3	1	75	19.7	1.08887	3	1.52	65.5	28.35	32.8	41.8	10	10	10	0.84	1	4.74	14.88	104.933	1.60204	10	4	4
3	1	74	16.1	0.880326	3	1.51	71.5	31.36	38.5	41.7	10	10	10	0.82	1	4.9	15.8	105.878	1.48081	9	3	3
3	1	72	18.4	1.17587	3	1.45	53.9	25.64	34.6	32.9	10	10	10	0.79	2	5.09	14.12	79.2015	1.46942	9	3	3
3	1	71	17.4	1.04736	3	1.54	72.9	30.74	43.1	39.4	10	10	10	0.8	1	5.02	17.85	100.962	1.38494	8	3	3
3	1	69	17.3	0.982955	3	1.5	82.2	36.53	49.3	39.6	10	10	10	0.86	1	4.66	14.72	128.188	1.55947	10	4	2
3	1	68	19.6	1.2948	3	1.54	61	25.72	38	35.9	10	10	10	0.83	1	4.8	16.56	91.0624	1.49283	10	4	2
3	1	85	18.7	1.18203	3	1.56	62.9	25.85	35.6	38.5	10	10	10	0.54	2	7.42	24.38	66.0582	1.05021	7	3	6
3	1	78	16	1.07273	3	1.43	52.2	25.53	38.8	30.5	10	10	10	1	1	4	14.57	71.1713	1.36344	10	4	4
3	1	77	19	1.15634	3	1.43	54.4	26.6	35.8	33.6	10	10	10	1.02	1	3.91	9.71	111.295	2.04585	12	4	4
3	1	76	19.3	1.13678	3	1.5	55.7	24.76	27.7	38.2	10	10	10	0.84	1	4.79	13.21	96.7915	1.73773	11	4	4
3	1	75	14.9	0.961117	3	1.47	51.4	23.79	31.4	33.5	10	10	10	0.85	1	4.7	12.19	91.2089	1.77449	11	4	4
3	1	74	15.9	0.970841	3	1.4	67.4	34.39	49.8	32.1	10	10	10	0.5	2	7.94	14	89.2612	1.32435	8	3	3
3	1	74	13	0.757772	3	1.5	69.6	30.93	41.6	38.6	10	10	10	0.77	2	5.18	18.21	87.7373	1.26059	8	3	3
3	1	73	20	1.15553	3	1.42	61.2	30.35	39.9	34.9	10	10	10	0.86	1	4.64	13.69	86.8325	1.41883	11	4	3
3	1	72	19.2	1.15149	3	1.57	74.4	30.18	41.8	41.1	10	10	10	0.8	1	4.97	14.13	137.14	1.84328	9	3	3
3	1	70	20.5	1.66564	1	1.62	50.9	19.39	33	32.3	10	10	10	1.03	0	3.87	13.4	107.318	2.10842	11	4	3
3	1	69	18.9	1.06497	3	1.49	74.1	33.38	44	39.4	10	10	10	0.8	1	5.03	16.09	103.685	1.39925	9	3	2
3	1	66	18.9	1.21714	3	1.46	51.1	23.97	31.8	33.1	10	10	10	1.03	1	3.88	20.77	52.1323	1.0202	9	3	2
3	1	65	23.7	1.5207	2	1.49	56.5	25.45	35.5	34.6	10	10	10	1.02	0	3.91	9.71	131.003	2.31864	12	4	2
3	1	63	20.3	1.34387	3	1.52	55.4	23.98	33.4	34.9	10	10	10	1.1	0	3.63	15.31	86.2601	1.55704	10	4	1
3	1	63	21.8	1.34616	3	1.62	86.5	32.96	48.2	42.5	10	10	10	1.07	0	3.75	12.06	202.642	2.34269	11	4	1
3	1	87	16.4	1.02928	3	1.45	52.2	24.83	32.3	33.5	10	10	10	0.77	2	5.22	14.94	72.4935	1.38877	9	3	6
3	1	83	24.5	1.43516	2	1.49	69.1	31.12	42.2	37.9	10	10	10	1.05	0	3.81	14.28	108.944	1.57661	10	4	5
3	1	82	24.1	1.50782	2	1.55	78.1	32.51	48.2	38.4	10	10	10	0.81	0	4.94	18	109.178	1.39793	8	3	5
3	1	82	18	1.01922	3	1.64	62.4	23.2	19.7	47.5	10	10	10	1.04	1	3.84	16.09	112.994	1.8108	10	4	5
3	1	82	21.5	1.20281	3	1.56	87.2	35.83	47.5	43.5	10	10	10	1.06	0	3.78	15.31	145.831	1.67238	10	4	5
3	2	82	40.7	2.21622	1	1.71	79.5	27.19	28.9	53.7	10	10	10	0.68	1	5.88	15.1	169.666	2.13416	9	3	5
3	1	81	16.6	1.01806	3	1.49	64.6	29.1	41	36.2	10	10	10	0.86	1	4.63	17.66	82.3557	1.27486	9	3	5
3	1	81	25	1.49409	2	1.55	73.9	30.76	42.7	40.2	10	10	10	1.16	0	3.44	11.32	164.269	2.22285	11	4	5
3	1	81	13.8	0.891773	3	1.54	66.9	28.21	42.2	36.7	10	10	10	1.08	1	3.72	18.62	88.8211	1.32767	9	3	5
3	1	80	18.9	1.14665	3	1.55	71.2	29.64	41.4	39.6	10	10	10	1.03	1	3.9	12	149.298	2.09689	11	4	5
3	1	80	23	1.27656	3	1.49	68.1	30.67	38.1	40	10	10	10	0.99	0	4.03	16.32	93.9461	1.37953	10	4	5
3	1	79	16.4	0.987521	3	1.46	57.7	27.07	35.3	35.4	10	10	10	0.63	2	6.38	12.88	94.9255	1.64516	9	3	4
3	2	79	31.6	1.77019	1	1.65	77	28.28	33.5	48.6	10	10	10	1.22	0	3.28	11.78	193.331	2.51079	11	4	4
3	1	91	17.4	1.08356	3	1.47	54.5	25.22	32.9	34.7	10	10	10	1.08	1	3.69	15.44	76.3531	1.40097	10	4	7
3	1	85	14	0.903063	3	1.47	51.1	23.65	30.9	33.5	10	10	10	1.2	1	3.34	21.28	51.943	1.0165	9	3	6
3	1	84	19.9	1.29035	3	1.5	59.7	26.53	38.7	34.7	10	10	10	0.89	1	4.5	0	#DIV/0!	#DIV/0!	8	3	5
3	1	84	18.2	1.06953	3	1.51	70.1	30.74	41.7	38.8	10	10	10	1.16	1	3.44	12.91	127.043	1.8123	11	4	5
3	1	84	21.3	1.48839	2	1.53	60.7	25.93	41.9	33.5	10	10	10	1.07	0	3.75	12.62	116.781	1.92391	11	4	5
3	1	82	35.3	2.1859	1	1.66	60.6	21.99	30.6	44.5	10	10	10	1.27	0	3.16	13.22	137.604	2.2707	11	4	5
3	1	81	10.7	0.740158	3	1.52	52.3	22.64	32.7	33.4	10	10	10	1.15	1	3.47	18.68	66.7421	1.27614	9	3	5
3	1	81	16.2	1.13622	3	1.6	60	23.44	35.8	36.5	10	10	10	0.84	1	4.78	18.63	88.1478	1.46913	9	3	5
3	1	80	14.8	1.00303	3	1.38	46.9	24.63	36.9	28.1	10	10	10	0.89	1	4.5	14.78	56.0325	1.19472	10	4	5
3	1	79	20.7	1.21558	3	1.48	66.1	30.18	40.5	37.3	10	10	10	0.96	0	4.15	12.59	115.885	1.75318	11	4	4
3	1	76	22.5	1.47695	2	1.55	63.8	26.56	39.5	36.6	10	10	10	1.04	0	3.84	20.31	79.0437	1.23893	9	3	4
3	1	86	22.6	1.14018	3	1.53	92.8	39.64	47.4	46.4	10	10	10	0.87	0	4.62	15.34	146.881	1.58277	10	4	6
3	1	85	15.6	0.958748	3	1.51	69.6	30.52	43.7	37.1	10	10	10	1.08	1	3.72	12.47	130.587	1.87625	11	4	6
3	1	85	26.7	1.5791	1	1.54	59.3	25	28.7	40.1	10	10	10	0.62	1	6.41	23.91	61.3119	1.03393	7	3	6
3	2	83	43	2.58714	1	1.66	68.2	24.75	29.3	45.8	10	10	10	0.87	0	4.62	13.69	149.545	2.19274	11	4	5
3	1	81	15.8	1.01312	3	1.47	54.9	25.41	35.2	33.7	10	10	10	0.81	1	4.94	20.5	57.929	1.05517	8	3	5
3	1	80	19.3	1.15402	3	1.56	68.1	27.98	37.1	40.7	10	10	10	0.8	1	5	12.19	143.038	2.10042	10	4	5
3	1	77	26.8	1.43296	2	1.57	74.7	30.31	35	46.1	10	10	10	0.86	0	4.66	11.69	166.433	2.22802	11	4	4
3	1	76	18.1	1.0037	3	1.48	63.5	28.99	34.5	39.5	10	10	10	0.89	1	4.47	19	73.7686	1.16171	9	3	4
3	2	75	33.5	1.60141	1	1.62	89.2	33.99	35.2	54.9	10	10	10	1.04	0	3.85	12.85	196.121	2.19866	11	4	4
3	1	80	16.3	0.989888	3	1.46	55.9	26.22	33.8	35.1	10	10	10	0.78	2	5.1	21.1	56.1374	1.00425	8	3	5
3	1	79	21.6	1.27191	3	1.55	85	35.38	49.5	40.8	10	10	10	1.03	0	3.88	12.12	176.471	2.07613	11	4	4
3	2	76	35.8	1.69455	1	1.75	104	33.96	34.5	64.7	10	10	10	1.19	0	3.35	14.16	249.656	2.40054	10	4	4
3	1	75	17.1	1.12687	3	1.51	58.5	25.66	37.7	34.6	10	10	10	1.13	1	3.53	13.76	99.4706	1.70035	10	4	4
3	1	75	21.8	1.47935	2	1.51	45.3	19.87	21.8	33.6	10	10	10	1.27	0	3.16	16.91	62.6775	1.38361	9	3	4
3	1	74	19.9	1.12906	3	1.54	75	31.62	41.3	41.8	10	10	10	1.02	1	3.94	13.81	134.257	1.79009	10	4	3
3	1	74	28.7	1.70464	1	1.57	75.6	30.67	42.2	41.5	10	10	10	0.92	0	4.34	17.25	114.147	1.50989	9	3	3
3	1	74	21.3	1.43036	2	1.61	67.9	26.19	40.1	38.6	10	10	10	1.1	0	3.63	16.25	116.209	1.71147	10	4	3
3	1	74	16.2	1.01348	3	1.56	70.9	29.13	42.2	38.9	10	10	10	0.88	1	4.53	15.97	113.671	1.60326	10	4	3
3	1	73	19.4	1.25106	3	1.53	70.1	29.95	45.5	36.3	10	10	10	0.93	1	4.32	20.9	81.4359	1.16171	9	3	3
3	1	69	12.7	0.73539	3	1.52	68.6	29.69	38.7	39.9	10	10	10	1.08	1	3.72	18.9	86.5242	1.26129	9	3	2
3	1	69	17.6	1.19597	3	1.52	58.9	25.49	39.1	34	10	10	10	0.95	1	4.19	13.91	100.94	1.71375	10	4	2
3	1	68	15.1	0.85642	3	1.47	71.9	33.27	44.2	38.1	10	10	10	1.04	1	3.84	12.44	125.022	1.73883	11	4	2
3	1	65	14.6	0.904056	3	1.54	65.5	27.62	38.4	38.3	10	10	10	0.94	1	4.25	14.3	113.233	1.72876	10	4	2
3	1	84	15.7	1.00838	3	1.51	60.2	26.4	37.8	35.5	10	10	10	1.2	1	3.33	11.73	120.076	1.99462	11	4	5
3	1	82	21.2	1.25224	3	1.56	67.9	27.9	36	41.2	10	10	10	1.03	0	3.89	12.55	138.527	2.04017	11	4	5
3	1	75	19.7	1.27392	3	1.53	70.8	30.24	46.1	36.2	10	10	10	0.88	1	4.55	11.29	152.259	2.15055	11	4	4
3	1	74	25.8	1.69857	1	1.59	58.2	23.02	30.5	38.4	10	10	10	1.88	0	2.13	11.65	134.527	2.31145	11	4	3
3	1	74	12.1	0.708122	3	1.53	69.7	29.77	39.6	40	10	10	10	1.08	1	3.69	17.15	98.6763	1.41573	9	3	3
3	1	70	40.2	2.61724	1	1.49	63.5	28.6	43.4	34.1	10	10	10	1.28	0	3.12	11.53	123.993	1.95264	11	4	3
3	2	67	42.7	2.1152	1	1.67	80.8	28.97	26.7	56.3	10	10	10	1.42	0	2.81	7.32	336.226	4.16121	12	4	2
3	1	65	20.3	1.38343	2	1.54	67.7	28.55	45.8	34.8	10	10	10	1.2	0	3.33	11.85	141.234	2.08618	11	4	2
3	1	63	27.1	2.01856	1	1.61	51	19.68	28.2	34.8	10	10	10	1.15	0	3.49	9.89	143.415	2.81207	12	4	1
3	1	83	15.7	0.879547	3	1.51	64.8	28.42	44.8	40.7	10	10	10	0.57	2	7	13	116.624	1.79976	9	3	5
3	1	81	20.3	1.50527	2	1.55	57.7	24.02	40.7	32.4	10	10	10	1	0	4	9	161.321	2.79585	12	4	5
3	2	81	26	1.48868	2	1.58	75.3	30.16	39.1	43.6	10	10	10	1	0	4	14	142.462	1.89193	10	4	5
3	1	80	18.3	1.17242	3	1.55	69	28.72	42.8	37.5	10	10	10	0.8	1	5	9	192.914	2.79585	11	4	5
3	1	79	21.3	1.39493	2	1.49	57.3	25.81	37.7	33.9	10	10	10	1	0	4	18	71.6694	1.25077	9	3	4
3	1	79	17.8	1.12908	3	1.49	56.6	25.49	34.9	35	10	10	10	1	1	4	9	141.588	2.50155	12	4	4
3	2	79	38.7	2.09465	1	1.65	67	24.61	20.9	50.3	10	10	10	1	0	4	13	152.436	2.27517	11	4	4
3	1	79	18.3	1.15396	3	1.55	55.9	23.27	28.2	38.1	10	10	10	1	1	4	14	100.471	1.79733	10	4	4
3	1	77	24	1.44777	2	1.52	72.7	31.47	44.5	38.3	10	10	10	0.8	0	5	13	133.311	1.83372	10	4	4
3	1	86	24.6	1.52116	2	1.6	65	25.39	32.8	41.4	10	10	10	0.8	0	5	10	177.904	2.73699	11	4	6
3	1	85	19.8	1.34547	3	1.52	58.3	25.23	43.2	34	10	10	10	1.33	1	3	10	138.977	2.38383	12	4	6
3	1	84	14	0.860415	3	1.51	67.7	29.69	42.2	37.1	10	10	10	0.8	1	5	15	105.598	1.55979	9	3	5
3	1	84	16.8	1.18405	3	1.49	52.2	23.51	36.4	31.5	10	10	10	1	1	4	20	58.7614	1.1257	9	3	5
3	1	83	21.5	1.50237	2	1.53	59.3	25.33	40.4	33.5	10	10	10	0.8	0	5	9	159.977	2.69775	11	4	5
3	1	81	17.8	1.08908	3	1.48	63.8	29.13	40.8	35.8	10	10	10	1	1	4	11	128.02	2.00659	12	4	5
3	1	81	17.8	1.22023	3	1.56	54.7	22.48	37.4	35.5	10	10	10	1	1	4	8	175.068	3.20051	12	4	5
3	1	80	19.5	0.94556	3	1.41	69.1	34.76	37.5	41	10	10	10	0.8	1	5	10	131.168	1.89823	11	4	5
3	1	80	21.8	1.24466	3	1.61	86.6	33.41	44.8	45.4	10	10	10	1	0	4	12	200.705	2.31761	11	4	5
3	1	77	22	1.36576	2	1.55	74.5	31.01	45.5	38.7	10	10	10	0.82	0	4.86	11	170.42	2.28751	11	4	4
3	1	75	21.1	1.37379	2	1.55	63	26.22	38.2	36.9	10	10	10	1.05	0	3.8	11	144.113	2.28751	12	4	4
3	1	74	9.8	0.590935	3	1.58	65.4	26.2	33.3	41.4	10	10	10	0.95	1	4.23	12.21	141.871	2.16929	11	4	3
3	2	74	33.9	1.70762	1	1.62	77.1	29.38	28.8	52.1	10	10	10	1.02	0	3.91	12.15	179.283	2.32533	11	4	3
3	1	74	23.4	1.4014	2	1.54	56.2	23.7	25.8	39.6	10	10	10	1.04	0	3.83	12.39	112.133	1.99525	11	4	3
3	1	72	20	1.04167	3	1.5	75.6	33.6	39.8	43.2	10	10	10	1.06	1	3.77	10.4	166.868	2.20725	12	4	3
3	1	72	18.1	0.921201	3	1.51	78.5	34.43	39.9	44.8	10	10	10	0.84	1	4.75	10.26	179.011	2.28039	12	4	3
3	1	72	22.1	1.45821	2	1.5	58	25.78	38	34.1	10	10	10	0.89	0	4.5	12.03	110.674	1.90818	11	4	3
3	1	72	25.1	1.55655	1	1.49	62.4	28.11	39.5	35.8	10	10	10	1.06	0	3.76	11.08	126.793	2.03194	12	4	3
3	1	72	19.2	1.16	3	1.45	47.9	22.78	23.5	34.8	10	10	10	1.12	1	3.56	9.74	102.037	2.1302	12	4	3
3	1	70	22.7	1.37293	2	1.52	65.5	28.35	38.6	38.2	10	10	10	0.9	0	4.43	11.19	139.536	2.13032	12	4	3
3	1	70	19	1.12989	3	1.55	70.5	29.34	39.6	40.4	10	10	10	0.93	1	4.32	10.51	168.788	2.39416	12	4	3
3	1	70	16.4	1.01128	3	1.42	58.6	29.06	41.1	32.7	10	10	10	1.11	1	3.6	10.24	111.156	1.89686	12	4	3
3	1	68	20	1.07143	3	1.5	72.9	32.4	39.4	42	10	10	10	0.87	1	4.58	13.33	125.54	1.72209	11	4	2
3	1	76	18.6	1.08923	3	1.47	73	33.78	46.7	36.9	10	10	10	0.93	1	4.31	12.04	131.152	1.7966	11	4	4
3	1	72	16.3	1.05885	3	1.51	61.5	26.97	39.9	35.1	10	10	10	0.77	2	5.21	16.19	88.8762	1.44514	9	3	3
3	1	71	22.7	1.37762	2	1.56	73.4	30.16	42.4	40.1	10	10	10	1.01	0	3.98	14.21	132.255	1.80184	10	4	3
3	1	70	20.6	1.15824	3	1.58	75.9	30.4	38.4	44.4	10	10	10	0.98	0	4.09	12.11	166.009	2.1872	11	4	3
3	1	69	23.8	1.4481	2	1.48	63.1	28.81	39.9	36	10	10	10	0.83	0	4.8	10.16	137.084	2.17249	12	4	2
3	1	69	25.4	1.7162	1	1.54	64.1	27.03	42.3	35.1	10	10	10	0.93	0	4.32	11.54	137.316	2.14222	11	4	2
3	1	68	23.1	1.38242	2	1.51	74.2	32.54	45.9	38.1	10	10	10	0.95	0	4.22	12.45	139.441	1.87927	11	4	2
3	1	66	19.8	1.15001	3	1.56	74.1	30.45	40.5	41.9	10	10	10	0.98	1	4.09	15.15	125.232	1.69004	10	4	2
3	1	65	22.6	1.34549	3	1.6	75.9	29.65	40.3	43	10	10	10	0.97	0	4.12	10.14	204.869	2.6992	12	4	2
3	1	65	13.6	0.917437	3	1.51	53.4	23.42	33.3	33.8	10	10	10	0.96	1	4.17	12.13	103	1.92884	11	4	2
3	1	64	19.8	1.30932	3	1.53	63.7	27.21	41.4	35.4	10	10	10	0.99	1	4.04	13.31	116.2	1.82417	11	4	1
3	1	82	23.1	1.41902	2	1.46	63.3	29.7	42.2	34.7	10	10	10	0.91	0	4.39	15.89	84.4117	1.33352	10	4	5
3	2	79	24.3	1.26172	3	1.64	74.7	27.77	27	51.8	10	10	10	1.37	0	2.91	18.7	116.387	1.55806	9	3	4
3	1	77	19	1.11911	3	1.5	57.2	25.42	29.6	38.2	10	10	10	1.15	1	3.49	17.92	73.2728	1.28099	9	3	4
3	1	73	21	1.28316	3	1.42	53.2	26.38	34.6	33	10	10	10	0.98	0	4.1	19.65	52.5876	0.988489	9	3	3
3	1	70	7.3	0.434524	3	1.5	61.8	27.47	35.6	37.8	10	10	10	0.95	1	4.19	16.42	86.3973	1.39801	10	4	3
3	1	69	19.3	1.11512	3	1.47	56.4	26.1	30.1	37.4	10	10	10	1.02	1	3.94	16.5	73.9389	1.31097	10	4	2
3	1	83	21.6	1.12568	3	1.49	77.4	34.86	42	42.6	10	10	10	0.96	0	4.15	14.25	122.286	1.57993	10	4	5
3	2	82	37.3	2.15604	1	1.65	75.1	27.58	33.9	47.1	10	10	10	0.86	0	4.67	16.64	133.488	1.77747	10	4	5
3	1	81	20.7	1.47868	2	1.54	47	19.82	25.5	33.2	10	10	10	0.9	0	4.43	16.86	68.9144	1.46626	9	3	5
3	1	78	21.4	1.38227	2	1.51	68.7	30.13	45.8	35.3	10	10	10	0.48	1	8.28	10.87	147.872	2.15242	10	4	4
3	1	77	21.6	1.23664	3	1.5	68.8	30.58	39.9	39.3	10	10	10	0.88	0	4.52	16.19	97.5498	1.41788	10	4	4
3	1	77	17.1	1.15269	3	1.64	69.6	25.88	39.7	39.9	10	10	10	0.58	2	6.86	11.56	175.419	2.52039	9	3	4
3	1	77	16	0.974446	3	1.46	58.7	27.54	37.3	35	10	10	10	0.43	2	9.28	10.23	121.586	2.07132	9	3	4
3	1	76	24.8	1.50883	2	1.56	79.3	32.59	46.9	40	10	10	10	0.92	0	4.35	14.62	138.879	1.75131	10	4	4
3	2	75	27.5	1.51381	2	1.7	86.2	29.83	35.8	52.5	10	10	10	0.85	0	4.68	16.26	168.5	1.95476	10	4	4
3	1	75	20.8	1.42813	2	1.57	66.7	27.06	43.3	35.9	10	10	10	0.41	1	9.73	19.91	87.2546	1.30816	6	2	4
3	1	74	28.8	1.93431	1	1.57	65.7	26.65	41.2	36.7	10	10	10	0.46	1	8.69	12.65	135.272	2.05894	9	3	3
3	2	74	33.2	1.8861	1	1.79	79.6	24.84	25.4	56.4	10	10	10	0.91	0	4.4	19	149.805	1.88197	9	3	3
3	1	73	21.8	1.36383	2	1.57	69.3	28.11	40	39.4	10	10	10	0.58	1	6.9	17.23	104.757	1.51164	7	3	3
3	1	81	27.5	1.68342	1	1.47	61.4	28.41	39.3	35.3	10	10	10	1.03	0	3.87	10.26	129.449	2.10829	12	4	5
3	1	77	21.6	1.34401	3	1.63	66.5	25.03	32.3	42.7	10	10	10	1.09	0	3.68	11.82	161.436	2.4276	11	4	4
3	1	77	22.3	1.37418	2	1.57	69	27.99	38.9	40	10	10	10	1.01	0	3.97	10.28	174.819	2.53361	12	4	4
3	1	77	18.7	1.13632	3	1.45	57.5	27.35	36.6	34.6	10	10	10	0.88	1	4.53	15.6	76.4756	1.33001	10	4	4
3	2	76	39.2	2.10865	1	1.64	75.4	28.03	30.2	50	10	10	10	1.11	0	3.6	11.5	191.029	2.53354	11	4	4
3	2	76	33.9	1.87844	1	1.6	78.4	30.63	37.9	46.2	10	10	10	0.93	0	4.31	9.81	218.736	2.79	12	4	4
3	1	74	23.5	1.54115	1	1.48	60.5	27.62	41.8	33.4	10	10	10	0.93	0	4.3	20.66	64.6363	1.06837	9	3	3
3	1	71	23.7	1.37436	2	1.5	72.1	32.04	43.3	38.8	10	10	10	0.95	0	4.22	13	127.314	1.7658	11	4	3
3	2	71	42	2.38823	1	1.64	72.7	27.03	31.5	47.3	10	10	10	0.92	0	4.35	12.75	166.131	2.28515	11	4	3
3	1	85	13.6	0.783065	3	1.51	74.9	32.85	44.2	39.6	10	10	10	0.49	2	8.15	24.89	70.4068	0.94001	7	3	6
3	1	84	15.9	1.01289	3	1.43	64.4	31.49	47.4	32.1	10	10	10	0.77	2	5.19	18.2	70.2924	1.0915	8	3	5
3	1	84	16.5	1.03	3	1.53	65.8	28.11	40	37.5	10	10	10	0.54	2	7.38	17.1	93.4273	1.41987	7	3	5
3	1	82	15.4	0.900347	3	1.51	70.6	30.96	41.8	39	10	10	10	0.71	2	5.61	19.2	86.0322	1.21859	8	3	5
3	1	80	17.2	0.914894	3	1.5	80.1	35.6	44.4	42.3	10	10	10	0.84	1	4.79	12.76	144.101	1.79901	11	4	5
3	1	79	16	1.06225	3	1.52	63.6	27.53	42.4	34.8	10	10	10	0.66	2	6.06	19.15	79.1705	1.24482	8	3	4
3	1	78	18.7	1.17407	3	1.62	74.1	28.24	40.6	41.8	10	10	10	1.08	1	3.7	14.05	149.006	2.01088	10	4	4
3	1	81	11	0.576767	3	1.43	57.4	28.07	28.4	39	10	10	10	0.92	1	4.34	15.19	75.0668	1.30778	10	4	5
3	1	76	20.6	1.32712	3	1.48	55.9	25.52	35.9	34	10	10	10	0.87	0	4.6	10.1	122.164	2.1854	12	4	4
3	1	76	20.2	1.38866	2	1.56	57.4	23.59	35.1	35.4	10	10	10	0.66	1	6.1	20.18	72.8283	1.26879	8	3	4
3	1	75	24.1	1.5779	1	1.6	63.8	24.92	35.3	39.1	10	10	10	1.09	0	3.68	10.28	169.864	2.66244	12	4	4
3	1	74	21.1	1.24332	3	1.56	74.1	30.45	42.5	41.3	10	10	10	1.14	0	3.52	7.63	248.658	3.35571	12	4	3
3	2	72	41.7	2.32846	1	1.62	74	28.2	33.1	47	10	10	10	1.04	0	3.83	9.88	211.61	2.8596	12	4	3
3	1	72	27.4	1.60719	1	1.59	79.9	31.6	43.2	43.1	10	10	10	0.9	0	4.43	18.58	115.801	1.44932	9	3	3
3	2	72	43.2	2.08067	1	1.69	90	31.51	30.7	59.3	10	10	10	0.94	0	4.26	14.77	190.986	2.12207	10	4	3
3	1	72	15.9	1.02133	3	1.48	53	24.2	32.2	34.1	10	10	10	0.83	1	4.84	21.52	54.3607	1.02567	8	3	3
3	2	71	31.8	1.86585	1	1.65	78.8	28.94	38	46.4	10	10	10	1	0	3.99	10.4	224.104	2.84396	12	4	3
3	1	84	20.8	1.24703	3	1.6	74	28.91	39.2	42.7	10	10	10	1.18	0	3.38	15.8	128.188	1.73227	10	4	5
3	1	82	23.1	1.3289	3	1.6	74.4	29.06	37	44.5	10	10	10	1.18	0	3.4	13.73	148.312	1.99344	10	4	5
3	2	77	28.5	1.68499	1	1.6	65.6	25.63	30.5	43.3	10	10	10	0.98	0	4.09	9.28	193.477	2.94934	12	4	4
3	1	75	25.5	1.71088	1	1.63	73.2	27.55	43	39.6	10	10	10	0.97	0	4.12	14.77	142.208	1.94274	10	4	4
3	1	75	22.1	1.6043	1	1.63	66.5	25.03	41.9	36.6	10	10	10	1.16	0	3.46	12.02	158.749	2.38721	11	4	4
3	1	75	21.2	1.17541	3	1.44	74.9	36.12	47.4	37.4	10	10	10	0.75	1	5.32	18.49	82.2592	1.09825	8	3	4
3	1	75	17	1.17706	3	1.57	54.2	21.99	30.7	35.6	10	10	10	1.16	1	3.46	10.86	129.988	2.3983	12	4	4
3	2	74	33.2	1.67637	1	1.6	77.1	30.12	30.8	50.7	10	10	10	1.36	0	2.95	13.52	156.081	2.0244	11	4	3
3	1	73	14.4	0.7152	3	1.49	84.8	38.2	44.4	44.7	10	10	10	0.88	1	4.55	12.43	153.595	1.81126	11	4	3
3	1	73	14.4	0.805276	3	1.49	68.4	30.81	38.8	39.7	10	10	10	0.9	1	4.46	16.41	93.8424	1.37197	10	4	3
3	1	73	20.2	1.23951	3	1.59	74.3	29.39	41.6	41.2	10	10	10	0.8	0	5	18	111.155	1.49602	8	3	3
3	1	73	22.6	1.27756	3	1.55	69.3	28.84	35.4	42.5	10	10	10	1.31	0	3.05	13	134.136	1.93559	11	4	3
3	1	73	20	1.32353	3	1.5	58.5	26	38.7	34	10	10	10	0.74	2	5.39	19.05	70.493	1.20501	8	3	3
3	1	73	24	1.57541	1	1.55	65.5	27.26	41.2	36.6	10	10	10	1	0	4	19.69	83.7051	1.27794	9	3	3
3	1	72	19.9	1.1045	3	1.49	70.2	31.62	40	40	10	10	10	0.83	1	4.84	16.36	96.6063	1.37616	9	3	3
3	1	86	17	1.0394	3	1.5	68.9	30.62	43.7	36.8	10	10	9.74	1.38	1	2.9	14.38	109.988	1.59634	9	3	6
3	1	84	17.3	0.971002	3	1.47	73.8	34.15	45	38.5	10	10	9.7	1.15	1	3.47	13.84	115.345	1.56294	9	3	5
3	1	83	13.8	0.73002	3	1.38	72.5	38.07	47.8	36	10	10	9.5	1.21	1	3.31	8.75	146.309	2.01806	11	4	5
3	1	82	19.3	1.23245	3	1.57	66.1	26.82	38.6	38.6	10	10	9.33	1	1	4	15.32	112.377	1.7001	9	3	5
3	2	76	19.2	1.07866	3	1.59	78.5	31.05	39.6	45	10	10	9	1.1	1	3.62	17.57	120.312	1.53264	8	3	4
3	1	77	16.6	0.962237	3	1.49	76.3	34.37	47	38.3	10	10	9	1.32	1	3.04	16.5	104.11	1.36448	9	3	4
3	1	79	25.1	1.31117	3	1.54	74.9	31.58	36	45.4	10	10	9	1.08	0	3.7	13.62	135.948	1.81507	10	4	4
3	1	83	16.1	1.08042	3	1.44	50.5	24.35	44.7	30.9	10	10	9	1	1	4	11	93.2262	1.84606	11	4	5
3	1	81	15.01	0.862428	3	1.57	77	31.24	41.3	42.9	10	10	8.92	1.03	1	3.88	12.25	163.715	2.12617	10	4	5
2	1	91	17.9	1.00729	3	1.47	66.5	30.77	39.1	38.4	10	10	8.9	0.89	1	4.5	24	59.936	0.901294	8	3	7
3	1	81	12.8	0.788021	3	1.47	60.1	27.81	38.5	35.1	10	10	8.89	0.99	1	4.04	10.51	123.694	2.05814	11	4	5
2	1	82	16.4	1.04848	3	1.47	59.2	27.4	39.8	33.8	10	10	8.8	0.67	2	6	25.5	50.218	0.848276	7	3	5
3	1	70	19.4	1.10214	3	1.59	78.4	31.01	40.2	44.5	10	10	8.8	1.1	1	3.63	11.84	178.31	2.27436	10	4	3
2	1	88	7.8	0.535686	3	1.51	62.5	27.41	35.6	33.2	10	10	8.66	0.84	1	4.79	15.82	92.4338	1.47894	9	3	6
1	1	88	7.1	0.457407	3	1.48	56.5	25.79	36.6	34	10	10	8.61	1.12	1	3.56	13.1	95.1982	1.68492	10	4	6
3	1	84	14.3	0.860732	3	1.42	56.2	27.87	37.2	33.5	10	10	8.6	1.15	1	3.47	10.07	108.403	1.92888	11	4	5
3	1	80	13.7	0.753536	3	1.44	65.4	31.54	39.2	37.7	10	10	8.44	0.83	1	4.83	16.48	80.5861	1.2322	8	3	5
1	1	87	17.4	1.22724	3	1.65	60.8	22.33	33.1	38.6	10	10	8.42	0.76	2	5.25	26.16	68.742	1.13062	7	3	6
3	1	74	22.7	1.43873	2	1.5	64.8	28.8	42.2	35.5	10	10	8.35	1.39	0	2.88	8.75	170.001	2.62347	11	4	3
3	1	84	21.4	1.25389	3	1.43	66.2	32.37	44.5	34.9	10	10	8.2	1.49	0	2.69	9.86	133.375	2.01473	11	4	5
2	1	83	18	1.12398	3	1.52	56	24.24	30.3	37	10	10	8.1	0.63	2	6.3	18.9	70.632	1.26129	6	2	5
3	1	83	15.5	1.0967	3	1.5	55.5	24.67	39.5	31.8	10	10	8.09	1.35	1	2.97	12.16	104.772	1.88778	10	4	5
3	1	80	14.7	1.0065	3	1.57	65.5	26.57	42.1	36	10	10	8	0.51	2	7.83	13.82	123.443	1.88463	7	3	5
3	1	84	11	0.666241	3	1.39	66.2	34.26	49.2	31.9	10	10	8	0.67	2	6.01	16.39	73.1046	1.1043	8	3	5
3	1	68	26	1.46665	2	1.63	86.5	32.56	42.6	47.1	10	10	8	0.87	0	4.59	16.02	154.935	1.79115	9	3	2
1	1	70	24.3	2.02345	1	1.64	46.8	17.4	27.3	32.3	10	10	7.94	1.52	0	2.63	12.75	106.945	2.28515	10	4	3
2	1	87	17.9	0.948854	3	1.57	90.6	36.76	45.9	46.5	10	10	7.86	0.88	1	4.52	22.48	104.97	1.15861	8	3	6
3	1	71	19.8	1.27257	3	1.54	64.3	27.11	39.6	36.9	10	10	7.8	1.29	1	3.09	10.38	153.138	2.38162	11	4	3
3	1	71	26.1	1.37483	2	1.56	94.5	38.83	48.5	46.2	10	10	7.78	1.21	0	3.3	11.51	210.216	2.22451	10	4	3
1	1	81	37.6	1.99045	1	1.54	76	32.05	37.9	44.8	10	10	7.59	0.82	0	4.88	12.29	152.873	2.01149	9	3	5
3	1	79	11.1	0.704189	3	1.46	61.6	28.9	42.5	33.6	10	10	7.58	0.63	2	6.3	21.69	60.1789	0.976929	6	2	4
2	1	84	18	1.30291	3	1.51	56.7	24.87	41.4	31.5	10	10	7.5	0.77	2	5.2	17.1	77.579	1.36824	7	3	5
2	1	82	19.8	1.28989	3	1.51	50.9	22.32	27.6	35	10	10	7.47	0.46	2	8.79	21.1	56.4407	1.10886	5	2	5
3	1	86	16.8	0.969764	3	1.51	66.3	29.08	37.3	39.5	10	10	7.45	1.32	1	3.03	9.69	160.084	2.41454	11	4	6
1	1	85	16.1	0.804163	3	1.55	102.3	42.58	50.5	48.1	10	10	7.45	0.97	1	4.11	16.25	158.409	1.54847	9	3	6
1	1	84	16	0.888889	3	1.5	71.7	31.87	40.5	40.5	10	10	7.34	0.49	2	8.13	23.78	69.2137	0.965324	6	2	5
3	1	78	19.1	1.16148	3	1.54	65.9	27.79	37.6	39	10	10	7.3	1.08	1	3.72	11.7	139.242	2.11292	10	4	4
3	1	75	20.7	1.25862	3	1.51	76.2	33.42	48.2	37.5	10	10	7.17	0.85	0	4.7	13.4	133.048	1.74603	10	4	4
3	1	78	22.9	1.50123	2	1.57	65.7	26.65	39.7	37.6	10	10	7.06	1.23	0	3.26	12.78	133.896	2.03799	10	4	4
3	1	83	15.8	0.873228	3	1.43	65.1	31.84	40.1	37	10	10	7	1.16	1	3.44	9.45	136.85	2.10214	11	4	5
3	1	82	5.9	0.403034	3	1.49	54.3	24.46	36.9	32.5	10	10	7	0.59	2	6.75	22.33	54.7473	1.00824	6	2	5
3	1	80	11.6	0.588315	3	1.41	76.6	38.53	46.1	39.2	10	10	7	0.7	2	5.74	11.77	123.538	1.61277	9	3	5
3	1	79	16	1.12886	3	1.45	58.5	27.82	46.3	29.8	10	10	7	0.76	2	5.24	14.31	84.8195	1.44991	8	3	4
3	2	84	24.7	1.49018	2	1.62	72.6	27.66	36.8	43.5	10	10	7	1	0	4	15	136.744	1.88352	9	3	5
3	1	69	15.3	0.909483	3	1.475	68	31.26	43.3	36.6	10	10	7	0.88	1	4.55	11.76	126.354	1.85814	10	4	2
1	2	79	20.4	1.00635	3	1.62	80.1	30.52	30.1	53.2	10	10	6.89	1.01	0	3.97	22.15	102.169	1.27552	8	3	4
1	1	81	15.1	1.16649	3	1.55	51.1	21.27	35.8	31.1	10	10	6.72	0.95	1	4.19	14.9	86.2961	1.68877	9	3	5
2	1	93	18.6	1.16846	3	1.4	48.5	24.74	32.1	31.2	10	10	6.7	0.87	1	4.6	28.9	31.1154	0.641554	8	3	7
3	2	71	33.3	1.8093	1	1.63	74.4	28	30.7	48.9	10	10	6.7	0.95	0	4.23	11.67	182.935	2.4588	10	4	3
3	1	75	17.5	1.06736	3	1.49	72.4	32.61	47.1	36.4	10	10	6.65	0.91	1	4.4	11.75	138.724	1.91608	10	4	4
1	1	79	15.6	1.03367	3	1.57	68	27.59	42.3	37.2	10	10	6.49	1.09	1	3.66	13.26	133.567	1.96422	10	4	4
1	1	71	21.5	1.06405	3	1.53	98	41.86	49.1	47.3	10	10	6.34	0.78	1	5.16	15.84	150.216	1.53281	8	3	3
3	1	76	14.2	0.985216	3	1.52	59.2	25.62	40.7	33.3	10	10	6.29	1.15	1	3.48	15.83	89.1489	1.50589	9	3	4
3	1	82	14.1	0.6768	3	1.44	83.3	40.17	45.4	43.2	10	10	6.22	0.59	2	6.81	15.52	108.992	1.30842	7	3	5
2	1	77	15.9	1.0606	3	1.59	53.4	21.12	25.2	37.9	10	10	6.13	0.94	1	4.25	17.6	81.7034	1.53003	8	3	4
2	2	75	37.2	1.90712	1	1.67	88.7	31.8	54.4	54.4	10	10	6	1.43	0	2.8	11.1	243.406	2.74415	11	4	4
3	1	80	16	1.00955	3	1.53	63.5	27.13	38.5	37.1	10	10	6	0.99	1	4.03	13.83	111.48	1.75559	9	3	5
3	1	72	13.4	0.790127	3	1.53	76.3	32.59	45.2	39.7	10	10	6	0.61	2	6.52	20.1	92.1664	1.20795	6	2	3
3	1	84	19.7	1.20122	3	1.5	67.8	30.13	42.7	36.9	10	10	5.6	1.02	1	3.94	18.01	86.4173	1.27459	8	3	5
3	1	84	14.4	1.09323	3	1.59	47.8	18.91	26.6	33.3	10	10	5.55	1.18	1	3.39	13.28	96.9262	2.02774	10	4	5
1	1	82	12.2	0.676818	3	1.51	76.2	33.42	43.2	41.1	10	10	5.47	0.96	1	4.16	16.3	109.377	1.43539	9	3	5
3	1	81	17.6	1.15406	3	1.53	61.3	26.19	38.7	35.7	10	10	5.43	0.68	2	5.89	14.65	101.594	1.65732	8	3	5
3	1	79	21.9	1.28057	3	1.41	57.4	28.87	37.5	34	10	10	5.28	1.09	0	3.67	13.06	83.4293	1.45347	10	4	4
3	1	80	17.3	0.938871	3	1.54	77.2	32.55	40.4	43.7	10	10	5.1	0.78	2	5.16	15.47	123.366	1.59801	8	3	5
3	1	78	17.4	1.14627	3	1.54	65.8	27.74	42.8	36	10	10	5.1	1.15	1	3.47	9.57	169.974	2.5832	11	4	4
2	1	87	14.4	0.911612	3	1.48	62.8	28.67	41.9	34.6	10	10	5	0.95	1	4.2	18.7	74.1258	1.18035	8	3	6
2	1	82	13.8	0.828345	3	1.47	60.4	27.95	37.1	36	10	10	5	0.71	2	5.6	22	59.3871	0.98323	7	3	5
2	1	85	16.2	0.916912	3	1.48	68.2	31.14	40.3	38.7	10	10	5	0.53	2	7.5	19.4	77.5951	1.13776	6	2	6
2	1	80	17.2	0.906206	3	1.55	82.9	34.51	42.1	45.6	10	10	5	0.75	2	5.3	18.2	114.614	1.38256	7	3	5
2	1	83	15.6	1.07891	3	1.45	42.6	20.26	24.9	30.4	10	10	5	0.74	2	5.44	15.91	55.5544	1.30409	8	3	5
3	1	82	25.4	1.74275	1	1.64	68.4	25.43	39.7	39.2	10	10	5	0.84	0	4.78	17.52	113.749	1.663	8	3	5
3	1	77	22.7	1.42013	2	1.57	64.4	26.13	35.5	39.4	10	10	5	1.11	0	3.6	7.71	217.553	3.37815	11	4	4
3	1	79	27	1.55527	1	1.45	63.6	30.25	39.5	36.5	10	10	4.99	0.74	1	5.39	15.423	85.5594	1.34527	8	3	4
2	1	83	23.9	1.4649	2	1.51	68.3	29.95	37.2	37.2	10	10	4.6	0.75	1	5.3	25.8	61.9382	0.906855	7	3	5
2	1	76	19.6	1.11005	3	1.49	63.4	28.56	34.9	39.2	10	10	4.56	0.89	1	4.47	9.15	155.998	2.46054	11	4	4
3	1	77	6.6	0.423462	3	1.61	76	29.32	44	40.4	10	10	4.55	0.64	2	6.27	13.26	159.401	2.09739	8	3	4
1	1	85	18.8	1.2632	3	1.6	67.4	26.33	40.5	38.1	10	10	4.29	1.06	1	3.78	15.78	116.903	1.73447	9	3	6
1	1	81	23.6	1.35907	2	1.59	77.5	30.66	40.3	43.9	10	10	4.29	0.95	0	4.19	14.37	145.23	1.87394	9	3	5
3	1	83	21.9	1.32866	3	1.55	73.3	30.51	43.1	39.6	10	10	4.15	0.86	0	4.66	11.22	164.387	2.24266	10	4	5
3	1	80	13.6	0.77284	3	1.39	57.8	29.92	38.1	34	10	10	4.05	0.98	1	4.1	15.56	67.2332	1.1632	9	3	5
2	1	81	20.7	1.09943	3	1.49	82.5	37.16	46.6	41.8	10	10	4	1.04	0	3.85	15.65	118.684	1.43859	9	3	5
3	1	80	18.2	1.08911	3	1.49	75.7	34.1	48.3	37.1	10	10	4	1	1	4	10	170.431	2.2514	11	4	5
3	1	75	14.3	0.779215	3	1.52	70.6	30.56	36.7	42.4	10	10	4	0.98	1	4.1	14.17	118.771	1.68231	9	3	4
2	1	84	20.4	1.22974	3	1.61	74.4	28.7	39.2	43	10	10	3.9	0.73	1	5.5	17	121.716	1.63596	7	3	5
2	1	84	18.7	1.20261	3	1.53	65.3	27.9	41.1	36.4	10	10	3.8	1.05	1	3.8	16.3	97.268	1.48956	9	3	5
3	1	74	23.4	1.37827	2	1.5	64.6	28.71	37.7	38.2	10	10	3.76	0.79	1	5.06	23.14	64.0847	0.992022	7	3	3
3	2	81	27.1	1.52496	2	1.53	70.8	30.24	38.1	41.6	10	10	3.59	1.17	0	3.42	14.93	115.138	1.62624	9	3	5
2	1	85	16.6	1.10709	3	1.53	63.6	27.17	41.8	35.1	10	10	3.4	0.8	1	5	13.95	110.695	1.74048	8	3	6
3	2	84	29.3	1.89871	1	1.63	57.7	21.72	25	41	10	10	3.3	1.57	0	2.55	11.9	139.131	2.41128	10	4	5
3	1	72	16.9	1.07937	3	1.63	72.8	27.4	39.8	41.6	10	10	3.27	0.89	1	4.48	14.86	140.575	1.93097	9	3	3
2	1	82	18.1	1.17578	3	1.51	53.4	23.42	#NULL!	35.1	10	10	3.2	0.87	1	4.6	15.4	81.1293	1.51928	9	3	5
3	2	86	23.8	1.44438	2	1.56	63.1	25.93	33	40.1	10	10	3.11	1.1	0	3.64	15.17	106.501	1.68781	9	3	6
2	1	82	19.6	1.3416	3	1.6	60.4	23.59	34.8	37.4	10	10	3.1	0.95	1	4.2	23.9	69.1691	1.14518	8	3	5
2	1	78	5.7	0.331106	3	1.47	67.8	31.38	42.1	37.2	10	10	3	0.88	1	4.57	17.54	83.6138	1.23324	8	3	4
3	1	72	20.2	1.26773	3	1.53	69.1	29.52	43.1	37.3	10	10	3	0.99	0	4.03	10.4	161.32	2.33459	11	4	3
3	2	87	41.3	2.0724	1	1.64	84.6	31.45	33.3	53.6	10	10	3	1	0	4	7	352.126	4.16224	11	4	6
3	1	79	19.8	1.15984	3	1.49	69.8	31.44	42.8	37.9	10	10	3	0.8	1	5	15	104.765	1.50093	8	3	4
3	1	77	21.6	1.23664	3	1.5	81.7	36.31	49.3	39.3	10	10	3	0.81	0	4.91	12.18	153.978	1.88468	9	3	4
2	1	77	19.5	1.40566	2	1.54	55.1	23.23	#NULL!	32.9	10	10	2.9	1.18	1	3.4	13.9	97.9955	1.7785	8	3	4
2	1	83	16.7	1.11141	3	1.55	58	24.14	34.4	36.1	10	10	2.78	1.2	1	3.34	15.6	93.5534	1.61299	8	3	5
3	1	74	18.1	1.01364	3	1.53	72.8	31.1	39.5	41.8	10	10	2.78	0.68	2	5.9	18.05	97.9261	1.34514	6	2	3
3	1	83	8.2	0.48939	3	1.5	59	26.22	32.6	37.7	10	10	2.76	0.92	1	4.35	14	96.7406	1.63967	8	3	5
2	1	82	20	1.1799	3	1.54	73.7	31.08	42.6	40.2	10	10	2.56	1.18	1	3.38	14.41	126.437	1.71556	8	3	5
3	1	76	19.2	1.23318	3	1.51	59.3	26.01	36.9	35.5	10	10	2.5	1.07	1	3.73	12.4	111.89	1.88684	9	3	4
2	1	84	18.6	1.15928	3	1.5	67.8	30.13	43.8	36.1	10	10	2.3	0.93	1	4.3	11.93	130.459	1.92417	9	3	5
2	2	77	27.2	1.40341	2	1.79	86.4	26.97	24.4	62.1	10	10	2	0.93	0	4.3	17.07	180.987	2.09475	7	3	4
3	1	73	16.5	0.768581	3	1.52	93	40.25	43.9	49.6	10	10	2	0.75	2	5.3	14.9	148.789	1.59989	7	3	3
3	1	83	11.6	0.635036	3	1.5	84.8	37.69	48.9	41.1	10	10	2	0.5	2	8	16	121.664	1.43471	6	2	5
3	2	85	26.2	1.58674	1	1.57	59.5	24.14	27.9	40.7	10	10	2	0.8	0	5	10	154.971	2.60455	9	3	6
2	1	86	14.8	0.858247	3	1.5	70.7	31.42	42.2	38.8	10	10	1.1	0.71	2	5.6	31.6	51.3591	0.726437	6	2	6
2	1	85	14.5	0.944358	3	1.61	82.1	31.67	48.9	39.8	10	10	1	0.45	2	8.8	19.9	114.739	1.39756	4	2	6
3	1	78	22.7	1.55682	1	1.58	63	25.24	39	36.4	10	10	1	0.8	0	5	10	166.868	2.6487	9	3	4
3	1	74	19.8	1.34095	3	1.6	64.6	25.23	38.6	37.8	10	10	1	0.8	1	5	13	136.007	2.10538	8	3	3
3	1	79	23	1.46389	2	1.52	60.4	26.14	36.8	36.3	10	10	1	0.8	0	5	9	159.981	2.6487	9	3	4
1	1	81	17.6	1.23079	3	1.56	53.6	22.02	31.6	34.8	10	10	0	1.29	1	3.1	10.79	127.19	2.37295	10	4	5
2	2	85	31.9	1.87297	1	1.67	74.8	26.82	33.1	47.5	10	7	0	0.85	0	4.7	17.3	131.7	1.7607	6	2	6
2	1	79	16.3	1.06063	3	1.56	66.5	27.33	40.7	37.4	10	10	0	0.89	1	4.5	16.1	105.756	1.59032	8	3	4
2	1	86	21.4	1.15277	3	1.55	85.8	35.71	45.3	44.6	10	10	0	0.59	1	6.76	14.1	153.117	1.78459	6	2	6
2	1	85	19	1.43168	2	1.61	60.4	23.3	40	34.4	10	10	0	0.81	1	4.92	20.58	81.6232	1.35138	6	2	6
2	1	81	18.4	1.35356	2	1.6	56.7	22.15	36	34.8	10	10	0	0.6	2	6.7	19.42	79.9111	1.40937	5	2	5
2	1	81	15.5	1.04902	3	1.61	64.8	25	37.7	38.3	10	10	0	0.84	1	4.79	20.6	87.4842	1.35007	7	3	5
2	1	86	18	1.11637	3	1.45	62.5	29.73	42.8	33.9	10	10	0	0.71	2	5.6	20	64.838	1.03741	6	2	6
2	1	85	21.9	1.24758	3	1.44	68.4	32.99	44.1	36.4	10	10	0	0.66	1	6.1	20.6	67.4261	0.985762	6	2	6
2	1	88	15.3	0.987251	3	1.57	56.1	22.76	28.3	38.2	10	0	0	0.83	1	4.8	25.8	56.6339	1.00952	6	2	6
2	1	80	10.7	0.680085	3	1.5	59.9	26.62	37.8	35.4	10	10	0	0.8	1	5	24.6	55.8955	0.933146	6	2	5
2	1	87	22.6	1.4184	2	1.45	61.4	29.2	42.4	33.5	10	10	0	0.43	1	9.4	21	60.6636	0.988007	4	2	6
2	1	86	21.4	1.29141	3	1.54	66.7	28.12	37.9	39.3	10	10	0	0.55	1	7.3	27.5	59.9601	0.898953	5	2	6
2	1	86	11.2	0.612711	3	1.47	68.2	31.56	39.5	39.5	10	10	0	0.51	2	7.8	26	56.7399	0.831963	5	2	6
2	1	88	14.9	1.05094	3	1.5	52	23.11	36.4	31.9	10	10	0	0.87	1	4.6	21.3	56.0414	1.07772	7	3	6
2	2	85	28.8	1.7361	1	1.61	71.6	27.62	36.8	43	10	10	0	0.93	0	4.3	18	110.627	1.54507	7	3	6
2	1	79	20.3	1.33858	3	1.62	65.2	24.84	35.7	39.8	10	10	0	0.66	1	6.1	30.6	60.1988	0.923294	6	2	4
2	2	74	30.4	1.60707	1	1.65	80.7	29.64	51.5	51.5	10	10	0	1.42	0	2.82	11.25	212.167	2.62908	9	3	3
2	1	79	18.6	0.970034	3	1.48	80.4	36.71	45	42	10	10	0	1.05	1	3.8	15.71	112.962	1.405	8	3	4
2	1	79	27.2	1.62949	1	1.59	69.1	27.33	35.6	42.2	10	10	0	0.89	0	4.5	17.8	104.537	1.51283	7	3	4
2	1	78	15.8	0.938166	3	1.51	71.6	31.4	45.8	38.4	10	10	0	0.98	1	4.1	15.4	108.78	1.51928	8	3	4
2	1	71	21.3	1.50032	2	1.61	53.9	20.79	28	36.8	10	10	0	0.88	0	4.53	22.82	65.6894	1.21873	7	3	3
2	1	67	20.3	1.3634	2	1.52	57.5	24.89	36.9	34.4	10	10	0	0.85	0	4.7	15.8	86.7533	1.50875	8	3	2
1	1	86	8.7	0.551315	3	1.47	48.7	22.54	26.2	34.1	10	6.41	0	0.67	2	5.97	18.94	55.6194	1.14208	5	2	6
1	1	90	25.9	1.55112	1	1.54	69.8	29.43	40.2	39.6	10	0	0	0.56	1	7.19	28.91	59.6866	0.855109	4	2	7
2	1	90	15.4	0.909231	3	1.47	64.5	29.85	40.3	36.6	10	10	0	0.83	1	4.81	19.42	71.8436	1.11385	7	3	7
2	1	88	14.6	1.03359	3	1.54	53.9	22.73	34.4	33.5	10	10	0	0.66	2	6.1	21.2	62.8525	1.16609	6	2	6
2	1	72	15.2	1.00289	3	1.6	68.9	26.91	40.6	38.8	10	10	0	1.18	1	3.4	13.5	139.688	2.0274	9	3	3
2	1	86	20.8	1.2815	3	1.52	53.1	22.98	25.7	37.5	10	10	0	0.85	0	4.71	7.84	161.456	3.0406	10	4	6
2	1	84	19.1	1.26219	3	1.57	63.9	25.92	38.5	37.3	10	10	0	1.34	1	2.99	12.55	132.614	2.07534	9	3	5
2	1	84	20.4	1.41231	2	1.5	63.8	28.36	46.2	32.5	10	10	0	1.12	0	3.57	10.62	137.905	2.16153	10	4	5
2	1	82	18	1.3396	3	1.56	56.4	23.18	38.8	32.7	10	10	0	1.11	1	3.61	8.73	165.415	2.93289	10	4	5
2	1	80	17	1.26672	3	1.51	52.1	22.85	38	30.6	10	10	0	1.23	1	3.25	9.93	122.757	2.35618	10	4	5
2	1	79	22.5	1.53809	1	1.56	55	22.6	31.7	35.6	10	10	0	1.04	0	3.85	8.53	165.091	3.00165	10	4	4
2	1	76	24.7	1.55576	1	1.51	63.7	27.94	41.9	36.2	10	10	0	1.3	0	3.08	8.05	185.14	2.90644	10	4	4
2	1	76	20.8	1.30404	3	1.46	45.9	21.53	21.9	34	10	10	0	1.22	0	3.29	11.63	83.6288	1.82198	9	3	4
2	1	85	16.5	1.00324	3	1.53	71.6	30.59	43.4	38.5	10	10	0	1.12	1	3.56	10.03	173.323	2.42071	10	4	6
2	1	82	17.2	1.07881	3	1.56	65.9	27.08	37.9	38.8	10	10	0	1.11	1	3.59	15.74	107.199	1.62669	8	3	5
2	1	73	21.1	1.30659	3	1.56	67.8	27.86	39	39.3	10	10	0	0.63	1	6.3	20.18	86.0237	1.26879	5	2	3
2	1	63	19.2	0.93947	3	1.55	91	37.88	43.2	49.1	10	10	0	1.27	1	3.14	7.97	287.303	3.15717	10	4	1
2	1	83	41.6	2.57574	1	1.47	60.2	27.86	38.9	34.9	10	10	0	1.11	0	3.61	10.78	120.797	2.00659	10	4	5
2	1	81	14.9	0.957857	3	1.5	74.1	32.93	50.3	35	10	10	0	0.77	2	5.19	14.5	117.31	1.58313	7	3	5
2	1	81	11.7	0.70478	3	1.56	81.2	33.37	47.6	40.4	10	10	0	0.78	2	5.12	19.16	108.51	1.33633	6	2	5
2	1	81	18.5	1.08349	3	1.48	63.6	29.04	38	37.4	10	10	0	0.83	1	4.8	16.2	86.655	1.3625	8	3	5
2	1	78	21.2	1.36488	2	1.56	73.5	30.2	45.8	37.8	10	10	0	0.89	0	4.5	14.07	133.753	1.81977	8	3	4
2	1	78	6	0.397107	3	1.55	63.4	26.39	39.7	36.3	10	10	0	0.75	2	5.33	15.22	104.817	1.65326	7	3	4
2	2	74	45.8	2.84368	1	1.69	79.3	27.77	38.9	46	10	10	0	1.16	0	3.44	10.7	232.289	2.92925	10	4	3
2	1	70	28.9	1.56218	1	1.57	75.4	30.59	36.4	45.6	10	10	0	0.91	0	4.4	10.8	181.837	2.41162	10	4	3
2	1	87	11.2	0.749936	3	1.45	52.9	25.16	36.4	31.4	10	8	0	0.83	1	4.8	19	57.7672	1.09201	6	2	6
2	1	82	19.8	1.31727	3	1.59	68.3	27.02	41.4	38	10	10	0	0.91	1	4.4	17.9	102.749	1.50438	7	3	5
2	1	81	17.5	1.27131	3	1.59	49.3	19.5	25.6	34.8	10	10	0	1.18	1	3.4	11.4	116.454	2.36214	9	3	5
2	1	86	15.4	0.91661	3	1.49	62.9	28.33	37.6	37.3	10	10	0	0.76	2	5.29	19.03	74.4155	1.18308	6	2	6
2	1	83	27.5	1.55977	1	1.65	78.8	28.94	35.9	48	10	10	0	0.91	0	4.41	30.82	75.6223	0.959674	7	3	5
2	1	80	13.8	0.911939	3	1.47	59	27.3	41.6	32.7	10	10	0	0.86	1	4.66	14.13	90.3207	1.53086	8	3	5
2	2	77	24.2	1.19605	3	1.62	88.6	33.76	36.9	53.1	10	10	0	0.85	0	4.69	16.22	154.328	1.74185	8	3	4
2	1	88	15.1	0.920225	3	1.45	59.4	28.25	38.8	34.5	10	10	0	0.5	2	8.03	14.09	87.4691	1.47254	6	2	6
2	2	77	19.7	1.15474	3	1.42	65.1	32.29	44.4	34.4	10	10	0	1.04	1	3.83	11.47	110.243	1.69344	9	3	4
2	1	79	24.2	1.52284	2	1.53	63.2	27	38	37.2	10	10	0	0.93	0	4.32	21.41	71.6712	1.13404	7	3	4
2	1	77	27.7	1.89599	1	1.53	58.1	24.82	37.9	34.2	10	10	0	1.17	0	3.41	13.9	101.486	1.74674	8	3	4
2	1	76	18	1.14401	3	1.47	48.9	22.63	28.1	34	10	10	0	1.02	1	3.93	11.17	94.6964	1.93653	10	4	4
3	1	81	19.2	0.88771	3	1.41	82	41.25	44.7	43	10	10	0	0.98	1	4.1	12.7	122.563	1.49467	9	3	5
3	1	81	19.7	1.17895	3	1.51	76.1	33.38	47.3	38.1	10	10	0	0.69	2	5.8	12	148.375	1.94974	8	3	5
3	1	81	21	1.35237	2	1.46	56.9	26.69	38.7	33.1	10	10	0	1.11	0	3.6	12.3	98.0234	1.72273	9	3	5
3	1	83	12.7	0.831383	3	1.55	65.7	27.35	41.1	36.7	10	10	0	0.83	1	4.8	13.5	122.458	1.8639	9	3	5
3	1	83	21.5	1.45801	2	1.48	53.5	24.42	36.3	32.3	10	10	0	0.93	0	4.3	13.9	84.9553	1.58795	8	3	5
3	1	83	14.8	0.942488	3	1.6	69.8	27.27	39.4	40.2	10	10	0	0.91	1	4.4	13.9	137.44	1.96906	8	3	5
3	1	82	22.6	1.32129	3	1.51	64	28.07	35.7	39	10	10	0	0.71	1	5.6	17.4	86.0574	1.34465	6	2	5
3	1	81	21.8	1.36866	2	1.52	69.3	29.99	44	36.8	10	10	0	1.21	0	3.3	10.3	160.388	2.3144	10	4	5
3	1	80	15.2	0.90473	3	1.48	64.5	29.45	39.9	36.8	10	10	0	0.85	1	4.7	13.9	102.423	1.58795	8	3	5
3	1	81	11.5	0.737157	3	1.45	51	24.26	32.1	32.8	10	10	0	0.82	1	4.9	21.7	48.7629	0.956136	6	2	5
3	1	80	23.1	1.40454	2	1.53	71	30.33	42.6	38.5	10	10	0	1.05	0	3.8	12.9	133.633	1.88215	9	3	5
3	1	80	13.7	0.895054	3	1.51	63.8	27.98	42.4	34.9	10	10	0	0.91	1	4.4	13.8	108.168	1.69542	8	3	5
3	1	90	11.2	0.681065	3	1.44	63.4	30.57	43.3	34.1	10	0	0	1.03	1	3.9	15.3	84.1467	1.32724	7	3	7
3	1	84	17.9	1.20239	3	1.45	39.2	18.64	15.8	31.3	10	10	0	1.18	1	3.4	16.7	48.7022	1.2424	7	3	5
3	1	83	13.9	0.804132	3	1.59	72.2	28.56	36.3	43.7	10	10	0	0.77	2	5.2	19.9	97.7002	1.35319	6	2	5
3	1	83	22.1	1.42659	2	1.56	56.4	23.18	29.6	37.7	10	10	0	0.98	0	4.1	18.9	76.4059	1.35471	7	3	5
3	1	91	8.4	0.596662	3	1.51	51	22.37	33.6	32.1	10	10	0	0.87	1	4.6	18	66.2911	1.29983	7	3	7
3	1	87	15.8	0.79888	3	1.59	98.6	39	46.6	50	10	0	0	0.7	2	5.7	19.3	137.572	1.39526	5	2	6
3	1	87	19.5	1.24542	3	1.63	68.2	25.67	35.7	41.6	10	0	0	0.69	2	5.8	14.8	132.226	1.9388	6	2	6
3	1	86	14.9	1.04778	3	1.58	58.5	23.43	35.9	35.5	10	10	0	0.68	2	5.9	32.6	47.5304	0.812485	6	2	6
3	2	85	35.6	1.95571	1	1.6	77.7	30.35	36.8	46.6	10	0	0	0.89	0	4.5	16.3	130.469	1.67913	7	3	6
3	1	85	13.4	0.786969	3	1.45	65.9	31.34	42.6	35.8	10	10	0	0.78	2	5.1	17.5	78.1316	1.18561	6	2	6
3	1	84	15	1.02089	3	1.55	56.4	23.48	34.1	35.3	10	10	0	0.78	2	5.1	15.4	92.1541	1.63394	7	3	5
3	1	89	13.9	0.79703	3	1.48	58.9	26.89	31.7	38.2	10	10	0	1	1	4	19.3	67.3612	1.14365	7	3	6
3	1	82	24.5	1.46237	2	1.51	70.8	31.05	43.2	38.2	10	10	0	1.11	0	3.6	16	103.531	1.4623	8	3	5
3	1	81	18.3	1.19477	3	1.65	71.2	26.15	38.2	41.7	10	10	0	1	1	4	16	131.618	1.84857	8	3	5
3	1	77	23.4	1.47547	2	1.6	76.4	29.84	40.6	40.6	10	10	0	0.8	0	5	16.4	127.504	1.6689	7	3	4
3	1	71	20.2	1.29375	3	1.48	56	25.57	35.7	34.2	10	10	0	1.21	0	3.3	9.6	128.756	2.29922	10	4	3
3	1	76	18.6	1.13731	3	1.56	67.5	27.74	37.4	39.8	10	10	0	0.83	1	4.8	14.2	121.71	1.80311	8	3	4
3	1	86	19.4	1.0282	3	1.59	94.2	37.26	46.6	47.7	10	0	0	0.55	2	7.3	16.8	150.992	1.60288	4	2	6
3	1	84	16	0.953889	3	1.43	56.8	27.78	35.6	34.3	10	10	0	0.6	2	6.7	20.73	54.4306	0.958285	5	2	5
3	1	82	12.6	0.724155	3	1.52	73.1	31.64	42.1	40.2	10	10	0	0.8	1	5	22.6	77.1053	1.05479	6	2	5
3	1	67	15.9	0.97955	3	1.46	66.9	31.38	45.5	34.6	10	10	0	0.96	1	4.17	11.76	120.543	1.80184	9	3	2
3	1	80	16.5	0.853885	3	1.49	91.8	41.35	50.7	42.9	10	10	0	0.63	2	6.34	18.71	110.464	1.20331	5	2	5
3	1	76	18.7	1.11936	3	1.47	59.5	27.53	36	36.1	10	10	0	0.71	2	5.6	12.11	106.28	1.78621	8	3	4
3	1	88	19.8	1.40536	2	1.5	52.1	23.16	36	31.7	10	10	0	1.26	1	3.18	14.44	82.8238	1.58971	8	3	6
3	1	82	7.6	0.491379	3	1.5	44.4	19.73	29.9	34.8	10	10	0	0.86	1	4.67	18.98	53.6997	1.20945	7	3	5
3	1	83	11.4	0.53707	3	1.41	68.7	34.56	35.3	42.2	10	10	0	0.88	1	4.53	15.81	82.485	1.20065	8	3	5
3	1	83	15	0.958868	3	1.54	69.1	29.14	43.5	37.1	10	10	0	0.87	1	4.62	14.54	117.485	1.70022	8	3	5
3	1	75	10.7	0.618225	3	1.47	60.7	28.09	35.1	37.4	10	10	0	1.26	1	3.17	12.7	103.386	1.70323	9	3	4
3	1	83	14.4	0.965873	3	1.53	54.8	23.41	32.8	34.9	10	10	0	0.89	1	4.5	14.87	89.4775	1.6328	8	3	5
3	1	82	17.3	1.10392	3	1.42	52.5	26.04	36.6	31.6	10	10	0	0.6	2	6.72	30	33.9916	0.64746	5	2	5
3	1	75	16.8	0.989265	3	1.55	71.1	29.59	39.6	40.8	10	10	0	1.09	1	3.66	11.03	162.2	2.28129	10	4	4
3	1	84	16.5	1.16117	3	1.54	53.4	22.52	33.4	33.7	10	10	0	1.02	1	3.94	0	#DIV/0!	#DIV/0!	6	2	5
3	1	83	9.8	0.616225	3	1.57	69.8	28.32	40.9	39.2	10	10	0	0.93	1	4.31	21.72	83.7007	1.19915	7	3	5
3	1	82	18.5	1.12417	3	1.45	52.2	24.83	30.2	34.6	10	10	0	1.19	1	3.35	10.69	101.315	1.94089	10	4	5
3	1	81	16.1	0.879227	3	1.45	67.2	31.96	39.7	38.5	10	10	0	0.92	1	4.34	14.87	93.7643	1.3953	8	3	5
3	1	72	23.2	1.31588	3	1.51	76.1	33.38	44.4	40.2	10	10	0	1.05	0	3.82	15.75	113.048	1.48551	8	3	3
3	1	91	17.5	1.11018	3	1.53	62.5	26.7	37.9	36.9	10	10	0	0.62	2	6.5	20.3	74.7529	1.19605	5	2	7
3	2	87	23.1	1.44907	2	1.65	64.2	23.58	28.7	43.4	10	10	0	0.6	1	6.67	20.51	92.5818	1.44208	5	2	6
3	1	86	17.6	1.02536	3	1.43	46.6	22.79	20.7	35.1	10	10	0	0.57	2	6.97	16.66	55.5655	1.19239	6	2	6
3	1	81	25.7	1.37155	2	1.49	72.6	32.7	39.7	41.6	10	10	0	0.91	0	4.38	12.19	134.086	1.84692	9	3	5
3	1	81	17.2	1.06907	3	1.43	56.7	27.73	38.8	32.9	10	10	0	0.93	1	4.3	11.47	98.2005	1.73193	9	3	5
3	1	76	24.5	1.63503	1	1.55	57.9	24.1	34.5	36	10	10	0	0.8	0	5	18.72	77.8268	1.34416	6	2	4
3	1	80	19.2	1.19736	3	1.49	63.4	28.56	40.8	35.6	10	10	0	1.19	1	3.35	13.31	107.242	1.69151	9	3	5
3	1	80	19.2	1.32622	3	1.59	59.8	23.65	35.5	36.6	10	10	0	1.02	1	3.91	16.53	97.4181	1.62907	8	3	5
3	1	80	10.8	0.606729	3	1.43	58.5	28.61	34.4	36.4	10	10	0	0.74	2	5.4	17.25	67.3691	1.15161	6	2	5
3	1	77	16.4	1.06034	3	1.5	62.1	27.6	41	34.8	10	10	0	0.96	1	4.18	15.25	93.4774	1.50527	8	3	4
3	1	75	24.9	1.30648	3	1.54	75.5	31.84	36.37	45.2	10	10	0	0.72	1	5.56	15.94	117.092	1.55089	7	3	4
3	1	74	17.5	1.12939	3	1.52	63.2	27.35	40.2	35.8	10	10	0	0.92	1	4.35	23.82	63.2486	1.00077	7	3	3
3	1	91	14.9	1.07511	3	1.51	53.7	23.55	37.9	31.6	10	10	0	0.33	2	12.06	21.83	57.5543	1.07178	4	2	7
3	1	78	16.5	1.09568	3	1.46	51.2	24.02	33.9	32.1	10	10	0	1.06	1	3.76	16.05	67.5955	1.32022	8	3	4
3	1	71	19.5	1.1077	3	1.62	93	35.44	47.6	46.2	10	0	0	0.87	1	4.6	12.62	208.202	2.23873	8	3	3
